# Supplementary material for: Impact of prior cancer history on the prognosis of extranodal NK/T-cell lymphoma
Source: PLoS One. 2024 Oct 16;19(10):e0311094. doi: 10.1371/journal.pone.0311094 (PMC11482683; doi:10.1371/journal.pone.0311094)
Supplement: S1 File — (ZIP) [file pone.0311094.s001.zip]

Archive with 1 entries (1 files):
- total sample.xls
