# Supplementary material for: Impact of prior cancer history on the prognosis of extranodal NK/T-cell lymphoma
Source: PLoS One. 2024 Oct 16;19(10):e0311094. doi: 10.1371/journal.pone.0311094 (PMC11482683; doi:10.1371/journal.pone.0311094)
Supplement: S1 File — (ZIP) [file pone.0311094.s001.zip › total sample.xls]

Age recode with <1 year olds	Sex	Year of diagnosis	PRCDA 2020	Race recode (W, B, AI, API)	Origin recode NHIA (Hispanic, Non-Hisp)	Race and origin recode (NHW, NHB, NHAIAN, NHAPI, Hispanic)	Site recode ICD-O-3/WHO 2008	Behavior code ICD-O-3	TNM 7/CS v0204+ Schema (thru 2017)	TNM 7/CS v0204+ Schema recode	AYA site recode 2020 Revision	Lymphoid neoplasm recode 2021 Revision	ICCC site recode 3rd edition/IARC 2017	SEER Brain and CNS Recode	Site recode ICD-O-3 2023 Revision	Site recode ICD-O-3 2023 Revision Expanded	CS Schema - AJCC 6th Edition	Primary Site - labeled	Primary Site	Histologic Type ICD-O-3	Behavior recode for analysis	Grade Recode (thru 2017)	Grade Clinical (2018+)	Grade Pathological (2018+)	Laterality	Diagnostic Confirmation	ICD-O-3 Hist/behav	ICD-O-3 Hist/behav, malignant	Histology recode - broad groupings	ICCC site recode extended 3rd edition/IARC 2017	Site recode ICD-O-3/WHO 2008 (for SIRs)	Schema ID (2018+)	AJCC ID (2018+)	EOD Schema ID Recode (2010+)	Site recode - rare tumors	Combined Summary Stage (2004+)	Summary stage 2000 (1998-2017)	SEER Combined Summary Stage 2000 (2004-2017)	SEER historic stage A (1973-2015)	Lymphoma - Ann Arbor Stage (1983-2015)	RX Summ--Surg Prim Site (1998+)	RX Summ--Scope Reg LN Sur (2003+)	RX Summ--Surg Oth Reg/Dis (2003+)	RX Summ--Surg/Rad Seq	Reason no cancer-directed surgery	Radiation recode	Chemotherapy recode (yes, no/unk)	Scope of reg lymph nd surg (1998-2002)	RX Summ--Reg LN Examined (1998-2002)
85+ years	Male	2014	Not PRCDA	White	Non-Spanish-Hispanic-Latino	Non-Hispanic White	NHL - Extranodal	Malignant	Lymphoma	Lymphoma	2.1.7 NK/T-cell (excluded from anaplastic T-cell)	2(b)2.4 NK/T-cell lymph, nasal-type/aggres NK leuk	IIb Non-Hodgkin lymphomas (except Burkitt lymphoma)	5. All Other Cancer Types	Non-Hodgkin Lymphomas	Other T and NK-cell leukemias/lymphomas	Lymphoma	C44.7-Skin of lower limb and hip	447	9719	Malignant	NK cell; natural killer cell (1995+)	Blank(s)	Blank(s)	Right - origin of primary	Positive histology	9719/3: Extranodal NK-/T-cell lymphoma, nasal type	9719/3: Extranodal NK-/T-cell lymphoma, nasal type	9700-9719: nhl - mature t and nk-cell lymphomas	IIb3 Mature T-cell and NK-cell lymphomas	NHL - Extranodal	Blank(s)	Blank(s)	Primary Cutaneous Lymphomas (excluding Mycosis Fungoides)	63.5 Other T cell lymphomas and NK cell neoplasms	Distant	Distant	Distant site(s)/node(s) involved	Unstaged	Stage IV	0	Unknown or not applicable	None; diagnosed at autopsy	No radiation and/or cancer-directed surgery	Not recommended	Beam radiation	No/Unknown	Blank(s)	Blank(s)
60-64 years	Male	2006	Not PRCDA	White	Non-Spanish-Hispanic-Latino	Non-Hispanic White	NHL - Extranodal	Malignant	Lymphoma	Lymphoma	2.1.7 NK/T-cell (excluded from anaplastic T-cell)	2(b)2.4 NK/T-cell lymph, nasal-type/aggres NK leuk	IIb Non-Hodgkin lymphomas (except Burkitt lymphoma)	5. All Other Cancer Types	Non-Hodgkin Lymphomas	Other T and NK-cell leukemias/lymphomas	Lymphoma	C30.0-Nasal cavity	300	9719	Malignant	NK cell; natural killer cell (1995+)	Blank(s)	Blank(s)	Not a paired site	Positive histology	9719/3: Extranodal NK-/T-cell lymphoma, nasal type	9719/3: Extranodal NK-/T-cell lymphoma, nasal type	9700-9719: nhl - mature t and nk-cell lymphomas	IIb3 Mature T-cell and NK-cell lymphomas	NHL - Extranodal	Blank(s)	Blank(s)	Blank(s)	63.5 Other T cell lymphomas and NK cell neoplasms	Localized	Localized	Localized only	Unstaged	Stage I	30	None	None; diagnosed at autopsy	Radiation after surgery	Surgery performed	Beam radiation	Yes	Blank(s)	Blank(s)
45-49 years	Male	2001	Not PRCDA	White	Non-Spanish-Hispanic-Latino	Non-Hispanic White	NHL - Extranodal	Malignant	Lymphoma	Lymphoma	2.1.7 NK/T-cell (excluded from anaplastic T-cell)	2(b)2.4 NK/T-cell lymph, nasal-type/aggres NK leuk	IIb Non-Hodgkin lymphomas (except Burkitt lymphoma)	5. All Other Cancer Types	Non-Hodgkin Lymphomas	Other T and NK-cell leukemias/lymphomas	Lymphoma	C31.1-Ethmoid sinus	311	9719	Malignant	T-cell	Blank(s)	Blank(s)	Not a paired site	Positive histology	9719/3: Extranodal NK-/T-cell lymphoma, nasal type	9719/3: Extranodal NK-/T-cell lymphoma, nasal type	9700-9719: nhl - mature t and nk-cell lymphomas	IIb3 Mature T-cell and NK-cell lymphomas	NHL - Extranodal	Blank(s)	Blank(s)	Blank(s)	63.5 Other T cell lymphomas and NK cell neoplasms	Blank(s)	Distant	Blank(s)	Unstaged	Stage IV	10	Blank(s)	Blank(s)	No radiation and/or cancer-directed surgery	Surgery performed	None/Unknown	Yes	0	0
25-29 years	Male	2001	Not PRCDA	Asian or Pacific Islander	Non-Spanish-Hispanic-Latino	Non-Hispanic Asian or Pacific Islander	NHL - Extranodal	Malignant	Lymphoma	Lymphoma	2.1.7 NK/T-cell (excluded from anaplastic T-cell)	2(b)2.4 NK/T-cell lymph, nasal-type/aggres NK leuk	IIb Non-Hodgkin lymphomas (except Burkitt lymphoma)	5. All Other Cancer Types	Non-Hodgkin Lymphomas	Other T and NK-cell leukemias/lymphomas	Lymphoma	C31.8-Overlapping lesion of accessory sinuses	318	9719	Malignant	T-cell	Blank(s)	Blank(s)	Not a paired site	Positive histology	9719/3: Extranodal NK-/T-cell lymphoma, nasal type	9719/3: Extranodal NK-/T-cell lymphoma, nasal type	9700-9719: nhl - mature t and nk-cell lymphomas	IIb3 Mature T-cell and NK-cell lymphomas	NHL - Extranodal	Blank(s)	Blank(s)	Blank(s)	63.5 Other T cell lymphomas and NK cell neoplasms	Blank(s)	Regional	Blank(s)	Unstaged	Stage II	30	Blank(s)	Blank(s)	Radiation after surgery	Surgery performed	Beam radiation	Yes	0	0
45-49 years	Male	2000	Not PRCDA	Asian or Pacific Islander	Non-Spanish-Hispanic-Latino	Non-Hispanic Asian or Pacific Islander	NHL - Extranodal	Malignant	Lymphoma	Lymphoma	2.1.7 NK/T-cell (excluded from anaplastic T-cell)	2(b)2.4 NK/T-cell lymph, nasal-type/aggres NK leuk	IIb Non-Hodgkin lymphomas (except Burkitt lymphoma)	5. All Other Cancer Types	Non-Hodgkin Lymphomas	Other T and NK-cell leukemias/lymphomas	Lymphoma	C18.8-Overlapping lesion of colon	188	9719	Malignant	T-cell	Blank(s)	Blank(s)	Not a paired site	Positive histology	9719/3: Extranodal NK-/T-cell lymphoma, nasal type	9719/3: Extranodal NK-/T-cell lymphoma, nasal type	9700-9719: nhl - mature t and nk-cell lymphomas	IIb3 Mature T-cell and NK-cell lymphomas	NHL - Extranodal	Blank(s)	Blank(s)	Blank(s)	63.5 Other T cell lymphomas and NK cell neoplasms	Blank(s)	Distant	Blank(s)	Unstaged	Stage IV	0	Blank(s)	Blank(s)	No radiation and/or cancer-directed surgery	Not recommended	None/Unknown	Yes	0	0
15-19 years	Male	2001	Not PRCDA	White	Spanish-Hispanic-Latino	Hispanic (All Races)	NHL - Nodal	Malignant	Lymphoma	Lymphoma	2.1.7 NK/T-cell (excluded from anaplastic T-cell)	2(b)2.4 NK/T-cell lymph, nasal-type/aggres NK leuk	IIb Non-Hodgkin lymphomas (except Burkitt lymphoma)	5. All Other Cancer Types	Non-Hodgkin Lymphomas	Other T and NK-cell leukemias/lymphomas	Lymphoma	C77.8-Lymph nodes of multiple regions	778	9719	Malignant	T-cell	Blank(s)	Blank(s)	Not a paired site	Positive histology	9719/3: Extranodal NK-/T-cell lymphoma, nasal type	9719/3: Extranodal NK-/T-cell lymphoma, nasal type	9700-9719: nhl - mature t and nk-cell lymphomas	IIb3 Mature T-cell and NK-cell lymphomas	NHL - Nodal	Blank(s)	Blank(s)	Blank(s)	63.5 Other T cell lymphomas and NK cell neoplasms	Blank(s)	Distant	Blank(s)	Unstaged	Stage IV	0	Blank(s)	Blank(s)	No radiation and/or cancer-directed surgery	Not recommended	None/Unknown	No/Unknown	0	0
45-49 years	Male	2002	Not PRCDA	White	Non-Spanish-Hispanic-Latino	Non-Hispanic White	NHL - Extranodal	Malignant	Lymphoma	Lymphoma	2.1.7 NK/T-cell (excluded from anaplastic T-cell)	2(b)2.4 NK/T-cell lymph, nasal-type/aggres NK leuk	IIb Non-Hodgkin lymphomas (except Burkitt lymphoma)	5. All Other Cancer Types	Non-Hodgkin Lymphomas	Other T and NK-cell leukemias/lymphomas	Lymphoma	C49.1-Conn, subcutaneous, other soft tis: upr limb, shoulder	491	9719	Malignant	T-cell	Blank(s)	Blank(s)	Left - origin of primary	Positive histology	9719/3: Extranodal NK-/T-cell lymphoma, nasal type	9719/3: Extranodal NK-/T-cell lymphoma, nasal type	9700-9719: nhl - mature t and nk-cell lymphomas	IIb3 Mature T-cell and NK-cell lymphomas	NHL - Extranodal	Blank(s)	Blank(s)	Blank(s)	63.5 Other T cell lymphomas and NK cell neoplasms	Blank(s)	Distant	Blank(s)	Unstaged	Stage IV	40	Blank(s)	Blank(s)	No radiation and/or cancer-directed surgery	Surgery performed	None/Unknown	Yes	0	0
35-39 years	Female	2001	Not PRCDA	Asian or Pacific Islander	Non-Spanish-Hispanic-Latino	Non-Hispanic Asian or Pacific Islander	NHL - Extranodal	Malignant	Lymphoma	Lymphoma	2.1.7 NK/T-cell (excluded from anaplastic T-cell)	2(b)2.4 NK/T-cell lymph, nasal-type/aggres NK leuk	IIb Non-Hodgkin lymphomas (except Burkitt lymphoma)	5. All Other Cancer Types	Non-Hodgkin Lymphomas	Other T and NK-cell leukemias/lymphomas	Lymphoma	C30.0-Nasal cavity	300	9719	Malignant	T-cell	Blank(s)	Blank(s)	Not a paired site	Positive histology	9719/3: Extranodal NK-/T-cell lymphoma, nasal type	9719/3: Extranodal NK-/T-cell lymphoma, nasal type	9700-9719: nhl - mature t and nk-cell lymphomas	IIb3 Mature T-cell and NK-cell lymphomas	NHL - Extranodal	Blank(s)	Blank(s)	Blank(s)	63.5 Other T cell lymphomas and NK cell neoplasms	Blank(s)	Localized	Blank(s)	Unstaged	Stage I	20	Blank(s)	Blank(s)	Radiation after surgery	Surgery performed	Beam radiation	Yes	0	0
25-29 years	Male	2001	Not PRCDA	Asian or Pacific Islander	Non-Spanish-Hispanic-Latino	Non-Hispanic Asian or Pacific Islander	NHL - Nodal	Malignant	Lymphoma	Lymphoma	2.1.7 NK/T-cell (excluded from anaplastic T-cell)	2(b)2.4 NK/T-cell lymph, nasal-type/aggres NK leuk	IIb Non-Hodgkin lymphomas (except Burkitt lymphoma)	5. All Other Cancer Types	Non-Hodgkin Lymphomas	Other T and NK-cell leukemias/lymphomas	Lymphoma	C77.9-Lymph node, NOS	779	9719	Malignant	T-cell	Blank(s)	Blank(s)	Not a paired site	Positive histology	9719/3: Extranodal NK-/T-cell lymphoma, nasal type	9719/3: Extranodal NK-/T-cell lymphoma, nasal type	9700-9719: nhl - mature t and nk-cell lymphomas	IIb3 Mature T-cell and NK-cell lymphomas	NHL - Nodal	Blank(s)	Blank(s)	Blank(s)	63.5 Other T cell lymphomas and NK cell neoplasms	Blank(s)	Distant	Blank(s)	Unstaged	Stage IV	0	Blank(s)	Blank(s)	No radiation and/or cancer-directed surgery	Not recommended	None/Unknown	Yes	0	0
70-74 years	Male	2002	Not PRCDA	Asian or Pacific Islander	Non-Spanish-Hispanic-Latino	Non-Hispanic Asian or Pacific Islander	NHL - Extranodal	Malignant	Lymphoma	Lymphoma	2.1.7 NK/T-cell (excluded from anaplastic T-cell)	2(b)2.4 NK/T-cell lymph, nasal-type/aggres NK leuk	IIb Non-Hodgkin lymphomas (except Burkitt lymphoma)	5. All Other Cancer Types	Non-Hodgkin Lymphomas	Other T and NK-cell leukemias/lymphomas	Lymphoma	C30.0-Nasal cavity	300	9719	Malignant	T-cell	Blank(s)	Blank(s)	Not a paired site	Positive histology	9719/3: Extranodal NK-/T-cell lymphoma, nasal type	9719/3: Extranodal NK-/T-cell lymphoma, nasal type	9700-9719: nhl - mature t and nk-cell lymphomas	IIb3 Mature T-cell and NK-cell lymphomas	NHL - Extranodal	Blank(s)	Blank(s)	Blank(s)	63.5 Other T cell lymphomas and NK cell neoplasms	Blank(s)	Regional	Blank(s)	Unstaged	Stage II	0	Blank(s)	Blank(s)	No radiation and/or cancer-directed surgery	Not recommended	Beam radiation	No/Unknown	0	0
30-34 years	Male	2002	Not PRCDA	White	Spanish-Hispanic-Latino	Hispanic (All Races)	NHL - Extranodal	Malignant	Lymphoma	Lymphoma	2.1.7 NK/T-cell (excluded from anaplastic T-cell)	2(b)2.4 NK/T-cell lymph, nasal-type/aggres NK leuk	IIb Non-Hodgkin lymphomas (except Burkitt lymphoma)	5. All Other Cancer Types	Non-Hodgkin Lymphomas	Other T and NK-cell leukemias/lymphomas	Lymphoma	C44.7-Skin of lower limb and hip	447	9719	Malignant	NK cell; natural killer cell (1995+)	Blank(s)	Blank(s)	Left - origin of primary	Positive histology	9719/3: Extranodal NK-/T-cell lymphoma, nasal type	9719/3: Extranodal NK-/T-cell lymphoma, nasal type	9700-9719: nhl - mature t and nk-cell lymphomas	IIb3 Mature T-cell and NK-cell lymphomas	NHL - Extranodal	Blank(s)	Blank(s)	Blank(s)	63.5 Other T cell lymphomas and NK cell neoplasms	Blank(s)	Distant	Blank(s)	Unstaged	Stage IV	32	Blank(s)	Blank(s)	Radiation after surgery	Surgery performed	Beam radiation	Yes	0	0
80-84 years	Male	2002	Not PRCDA	Asian or Pacific Islander	Non-Spanish-Hispanic-Latino	Non-Hispanic Asian or Pacific Islander	NHL - Extranodal	Malignant	Lymphoma	Lymphoma	2.1.7 NK/T-cell (excluded from anaplastic T-cell)	2(b)2.4 NK/T-cell lymph, nasal-type/aggres NK leuk	IIb Non-Hodgkin lymphomas (except Burkitt lymphoma)	5. All Other Cancer Types	Non-Hodgkin Lymphomas	Other T and NK-cell leukemias/lymphomas	Lymphoma	C31.1-Ethmoid sinus	311	9719	Malignant	T-cell	Blank(s)	Blank(s)	Left - origin of primary	Positive histology	9719/3: Extranodal NK-/T-cell lymphoma, nasal type	9719/3: Extranodal NK-/T-cell lymphoma, nasal type	9700-9719: nhl - mature t and nk-cell lymphomas	IIb3 Mature T-cell and NK-cell lymphomas	NHL - Extranodal	Blank(s)	Blank(s)	Blank(s)	63.5 Other T cell lymphomas and NK cell neoplasms	Blank(s)	Localized	Blank(s)	Unstaged	Stage I	0	Blank(s)	Blank(s)	No radiation and/or cancer-directed surgery	Not recommended	Beam radiation	No/Unknown	0	0
80-84 years	Male	2002	Not PRCDA	Asian or Pacific Islander	Non-Spanish-Hispanic-Latino	Non-Hispanic Asian or Pacific Islander	NHL - Nodal	Malignant	Lymphoma	Lymphoma	2.1.7 NK/T-cell (excluded from anaplastic T-cell)	2(b)2.4 NK/T-cell lymph, nasal-type/aggres NK leuk	IIb Non-Hodgkin lymphomas (except Burkitt lymphoma)	5. All Other Cancer Types	Non-Hodgkin Lymphomas	Other T and NK-cell leukemias/lymphomas	Lymphoma	C77.9-Lymph node, NOS	779	9719	Malignant	NK cell; natural killer cell (1995+)	Blank(s)	Blank(s)	Not a paired site	Positive histology	9719/3: Extranodal NK-/T-cell lymphoma, nasal type	9719/3: Extranodal NK-/T-cell lymphoma, nasal type	9700-9719: nhl - mature t and nk-cell lymphomas	IIb3 Mature T-cell and NK-cell lymphomas	NHL - Nodal	Blank(s)	Blank(s)	Blank(s)	63.5 Other T cell lymphomas and NK cell neoplasms	Blank(s)	Distant	Blank(s)	Unstaged	Stage IV	0	Blank(s)	Blank(s)	No radiation and/or cancer-directed surgery	Not recommended	None/Unknown	No/Unknown	0	0
65-69 years	Male	2002	Not PRCDA	White	Non-Spanish-Hispanic-Latino	Non-Hispanic White	NHL - Extranodal	Malignant	Lymphoma	Lymphoma	2.1.7 NK/T-cell (excluded from anaplastic T-cell)	2(b)2.4 NK/T-cell lymph, nasal-type/aggres NK leuk	IIb Non-Hodgkin lymphomas (except Burkitt lymphoma)	5. All Other Cancer Types	Non-Hodgkin Lymphomas	Other T and NK-cell leukemias/lymphomas	Lymphoma	C03.0-Upper gum	30	9719	Malignant	T-cell	Blank(s)	Blank(s)	Not a paired site	Positive histology	9719/3: Extranodal NK-/T-cell lymphoma, nasal type	9719/3: Extranodal NK-/T-cell lymphoma, nasal type	9700-9719: nhl - mature t and nk-cell lymphomas	IIb3 Mature T-cell and NK-cell lymphomas	NHL - Extranodal	Blank(s)	Blank(s)	Blank(s)	63.5 Other T cell lymphomas and NK cell neoplasms	Blank(s)	Localized	Blank(s)	Unstaged	Stage I	0	Blank(s)	Blank(s)	No radiation and/or cancer-directed surgery	Not recommended	None/Unknown	Yes	9	99
50-54 years	Male	2002	Not PRCDA	White	Non-Spanish-Hispanic-Latino	Non-Hispanic White	NHL - Extranodal	Malignant	Lymphoma	Lymphoma	2.1.7 NK/T-cell (excluded from anaplastic T-cell)	2(b)2.4 NK/T-cell lymph, nasal-type/aggres NK leuk	IIb Non-Hodgkin lymphomas (except Burkitt lymphoma)	5. All Other Cancer Types	Non-Hodgkin Lymphomas	Other T and NK-cell leukemias/lymphomas	Lymphoma	C20.9-Rectum, NOS	209	9719	Malignant	NK cell; natural killer cell (1995+)	Blank(s)	Blank(s)	Not a paired site	Positive histology	9719/3: Extranodal NK-/T-cell lymphoma, nasal type	9719/3: Extranodal NK-/T-cell lymphoma, nasal type	9700-9719: nhl - mature t and nk-cell lymphomas	IIb3 Mature T-cell and NK-cell lymphomas	NHL - Extranodal	Blank(s)	Blank(s)	Blank(s)	63.5 Other T cell lymphomas and NK cell neoplasms	Blank(s)	Regional	Blank(s)	Unstaged	Stage II	0	Blank(s)	Blank(s)	No radiation and/or cancer-directed surgery	Not recommended	None/Unknown	Yes	0	0
45-49 years	Female	2002	Not PRCDA	American Indian/Alaska Native	Non-Spanish-Hispanic-Latino	Non-Hispanic American Indian/Alaska Native	NHL - Extranodal	Malignant	Lymphoma	Lymphoma	2.1.7 NK/T-cell (excluded from anaplastic T-cell)	2(b)2.4 NK/T-cell lymph, nasal-type/aggres NK leuk	IIb Non-Hodgkin lymphomas (except Burkitt lymphoma)	5. All Other Cancer Types	Non-Hodgkin Lymphomas	Other T and NK-cell leukemias/lymphomas	Lymphoma	C30.0-Nasal cavity	300	9719	Malignant	T-cell	Blank(s)	Blank(s)	Not a paired site	Positive histology	9719/3: Extranodal NK-/T-cell lymphoma, nasal type	9719/3: Extranodal NK-/T-cell lymphoma, nasal type	9700-9719: nhl - mature t and nk-cell lymphomas	IIb3 Mature T-cell and NK-cell lymphomas	NHL - Extranodal	Blank(s)	Blank(s)	Blank(s)	63.5 Other T cell lymphomas and NK cell neoplasms	Blank(s)	Localized	Blank(s)	Unstaged	Stage I	0	Blank(s)	Blank(s)	No radiation and/or cancer-directed surgery	Not recommended	Beam radiation	Yes	0	0
75-79 years	Female	2003	Not PRCDA	White	Spanish-Hispanic-Latino	Hispanic (All Races)	NHL - Extranodal	Malignant	Lymphoma	Lymphoma	2.1.7 NK/T-cell (excluded from anaplastic T-cell)	2(b)2.4 NK/T-cell lymph, nasal-type/aggres NK leuk	IIb Non-Hodgkin lymphomas (except Burkitt lymphoma)	5. All Other Cancer Types	Non-Hodgkin Lymphomas	Other T and NK-cell leukemias/lymphomas	Lymphoma	C05.1-Soft palate, NOS	51	9719	Malignant	T-cell	Blank(s)	Blank(s)	Not a paired site	Positive histology	9719/3: Extranodal NK-/T-cell lymphoma, nasal type	9719/3: Extranodal NK-/T-cell lymphoma, nasal type	9700-9719: nhl - mature t and nk-cell lymphomas	IIb3 Mature T-cell and NK-cell lymphomas	NHL - Extranodal	Blank(s)	Blank(s)	Blank(s)	63.5 Other T cell lymphomas and NK cell neoplasms	Blank(s)	Localized	Blank(s)	Unstaged	Stage I	0	Unknown or not applicable	None; diagnosed at autopsy	No radiation and/or cancer-directed surgery	Not recommended	None/Unknown	No/Unknown	Blank(s)	Blank(s)
55-59 years	Female	2003	Not PRCDA	Asian or Pacific Islander	Non-Spanish-Hispanic-Latino	Non-Hispanic Asian or Pacific Islander	NHL - Extranodal	Malignant	Lymphoma	Lymphoma	2.1.7 NK/T-cell (excluded from anaplastic T-cell)	2(b)2.4 NK/T-cell lymph, nasal-type/aggres NK leuk	IIb Non-Hodgkin lymphomas (except Burkitt lymphoma)	5. All Other Cancer Types	Non-Hodgkin Lymphomas	Other T and NK-cell leukemias/lymphomas	Lymphoma	C11.9-Nasopharynx, NOS	119	9719	Malignant	NK cell; natural killer cell (1995+)	Blank(s)	Blank(s)	Not a paired site	Positive histology	9719/3: Extranodal NK-/T-cell lymphoma, nasal type	9719/3: Extranodal NK-/T-cell lymphoma, nasal type	9700-9719: nhl - mature t and nk-cell lymphomas	IIb3 Mature T-cell and NK-cell lymphomas	NHL - Extranodal	Blank(s)	Blank(s)	Blank(s)	63.5 Other T cell lymphomas and NK cell neoplasms	Blank(s)	Regional	Blank(s)	Unstaged	Stage II	0	None	None; diagnosed at autopsy	No radiation and/or cancer-directed surgery	Not recommended	Beam radiation	Yes	Blank(s)	Blank(s)
05-09 years	Female	2004	Not PRCDA	White	Spanish-Hispanic-Latino	Hispanic (All Races)	NHL - Extranodal	Malignant	Lymphoma	Lymphoma	2.1.7 NK/T-cell (excluded from anaplastic T-cell)	2(b)2.4 NK/T-cell lymph, nasal-type/aggres NK leuk	IIb Non-Hodgkin lymphomas (except Burkitt lymphoma)	5. All Other Cancer Types	Non-Hodgkin Lymphomas	Other T and NK-cell leukemias/lymphomas	Lymphoma	C30.0-Nasal cavity	300	9719	Malignant	NK cell; natural killer cell (1995+)	Blank(s)	Blank(s)	Not a paired site	Positive histology	9719/3: Extranodal NK-/T-cell lymphoma, nasal type	9719/3: Extranodal NK-/T-cell lymphoma, nasal type	9700-9719: nhl - mature t and nk-cell lymphomas	IIb3 Mature T-cell and NK-cell lymphomas	NHL - Extranodal	Blank(s)	Blank(s)	Blank(s)	63.5 Other T cell lymphomas and NK cell neoplasms	Localized	Localized	Localized only	Unstaged	Stage I	0	None	None; diagnosed at autopsy	No radiation and/or cancer-directed surgery	Not recommended	Beam radiation	No/Unknown	Blank(s)	Blank(s)
60-64 years	Male	2004	Not PRCDA	White	Non-Spanish-Hispanic-Latino	Non-Hispanic White	NHL - Extranodal	Malignant	Lymphoma	Lymphoma	2.1.7 NK/T-cell (excluded from anaplastic T-cell)	2(b)2.4 NK/T-cell lymph, nasal-type/aggres NK leuk	IIb Non-Hodgkin lymphomas (except Burkitt lymphoma)	5. All Other Cancer Types	Non-Hodgkin Lymphomas	Other T and NK-cell leukemias/lymphomas	Lymphoma	C30.0-Nasal cavity	300	9719	Malignant	T-cell	Blank(s)	Blank(s)	Bilateral, single primary	Positive histology	9719/3: Extranodal NK-/T-cell lymphoma, nasal type	9719/3: Extranodal NK-/T-cell lymphoma, nasal type	9700-9719: nhl - mature t and nk-cell lymphomas	IIb3 Mature T-cell and NK-cell lymphomas	NHL - Extranodal	Blank(s)	Blank(s)	Blank(s)	63.5 Other T cell lymphomas and NK cell neoplasms	Regional	Regional	Regional, NOS	Unstaged	Stage II	0	None	None; diagnosed at autopsy	No radiation and/or cancer-directed surgery	Not recommended	None/Unknown	Yes	Blank(s)	Blank(s)
40-44 years	Male	2004	Not PRCDA	Asian or Pacific Islander	Non-Spanish-Hispanic-Latino	Non-Hispanic Asian or Pacific Islander	NHL - Extranodal	Malignant	Lymphoma	Lymphoma	2.1.7 NK/T-cell (excluded from anaplastic T-cell)	2(b)2.4 NK/T-cell lymph, nasal-type/aggres NK leuk	IIb Non-Hodgkin lymphomas (except Burkitt lymphoma)	5. All Other Cancer Types	Non-Hodgkin Lymphomas	Other T and NK-cell leukemias/lymphomas	Lymphoma	C44.9-Skin, NOS	449	9719	Malignant	T-cell	Blank(s)	Blank(s)	Not a paired site	Positive histology	9719/3: Extranodal NK-/T-cell lymphoma, nasal type	9719/3: Extranodal NK-/T-cell lymphoma, nasal type	9700-9719: nhl - mature t and nk-cell lymphomas	IIb3 Mature T-cell and NK-cell lymphomas	NHL - Extranodal	Blank(s)	Blank(s)	Blank(s)	63.5 Other T cell lymphomas and NK cell neoplasms	Distant	Distant	Distant site(s)/node(s) involved	Unstaged	Stage IV	0	None	None; diagnosed at autopsy	No radiation and/or cancer-directed surgery	Not recommended	None/Unknown	Yes	Blank(s)	Blank(s)
55-59 years	Male	2004	Not PRCDA	Asian or Pacific Islander	Non-Spanish-Hispanic-Latino	Non-Hispanic Asian or Pacific Islander	NHL - Nodal	Malignant	Lymphoma	Lymphoma	2.1.7 NK/T-cell (excluded from anaplastic T-cell)	2(b)2.4 NK/T-cell lymph, nasal-type/aggres NK leuk	IIb Non-Hodgkin lymphomas (except Burkitt lymphoma)	5. All Other Cancer Types	Non-Hodgkin Lymphomas	Other T and NK-cell leukemias/lymphomas	Lymphoma	C11.1-Posterior wall of nasopharynx	111	9719	Malignant	Unknown	Blank(s)	Blank(s)	Not a paired site	Positive histology	9719/3: Extranodal NK-/T-cell lymphoma, nasal type	9719/3: Extranodal NK-/T-cell lymphoma, nasal type	9700-9719: nhl - mature t and nk-cell lymphomas	IIb3 Mature T-cell and NK-cell lymphomas	NHL - Nodal	Blank(s)	Blank(s)	Blank(s)	63.5 Other T cell lymphomas and NK cell neoplasms	Localized	Localized	Localized only	Unstaged	Stage I	0	None	None; diagnosed at autopsy	No radiation and/or cancer-directed surgery	Not recommended	None/Unknown	Yes	Blank(s)	Blank(s)
50-54 years	Male	2005	Not PRCDA	White	Non-Spanish-Hispanic-Latino	Non-Hispanic White	NHL - Extranodal	Malignant	Lymphoma	Lymphoma	2.1.7 NK/T-cell (excluded from anaplastic T-cell)	2(b)2.4 NK/T-cell lymph, nasal-type/aggres NK leuk	IIb Non-Hodgkin lymphomas (except Burkitt lymphoma)	5. All Other Cancer Types	Non-Hodgkin Lymphomas	Other T and NK-cell leukemias/lymphomas	Lymphoma	C30.0-Nasal cavity	300	9719	Malignant	NK cell; natural killer cell (1995+)	Blank(s)	Blank(s)	Not a paired site	Positive histology	9719/3: Extranodal NK-/T-cell lymphoma, nasal type	9719/3: Extranodal NK-/T-cell lymphoma, nasal type	9700-9719: nhl - mature t and nk-cell lymphomas	IIb3 Mature T-cell and NK-cell lymphomas	NHL - Extranodal	Blank(s)	Blank(s)	Blank(s)	63.5 Other T cell lymphomas and NK cell neoplasms	Distant	Distant	Distant site(s)/node(s) involved	Unstaged	Stage IV	30	None	None; diagnosed at autopsy	Radiation after surgery	Surgery performed	Beam radiation	Yes	Blank(s)	Blank(s)
40-44 years	Female	2005	Not PRCDA	Asian or Pacific Islander	Non-Spanish-Hispanic-Latino	Non-Hispanic Asian or Pacific Islander	NHL - Extranodal	Malignant	Lymphoma	Lymphoma	2.1.7 NK/T-cell (excluded from anaplastic T-cell)	2(b)2.4 NK/T-cell lymph, nasal-type/aggres NK leuk	IIb Non-Hodgkin lymphomas (except Burkitt lymphoma)	5. All Other Cancer Types	Non-Hodgkin Lymphomas	Other T and NK-cell leukemias/lymphomas	Lymphoma	C30.0-Nasal cavity	300	9719	Malignant	T-cell	Blank(s)	Blank(s)	Not a paired site	Positive histology	9719/3: Extranodal NK-/T-cell lymphoma, nasal type	9719/3: Extranodal NK-/T-cell lymphoma, nasal type	9700-9719: nhl - mature t and nk-cell lymphomas	IIb3 Mature T-cell and NK-cell lymphomas	NHL - Extranodal	Blank(s)	Blank(s)	Blank(s)	63.5 Other T cell lymphomas and NK cell neoplasms	Regional	Regional	Regional, NOS	Unstaged	Stage II	0	None	None; diagnosed at autopsy	No radiation and/or cancer-directed surgery	Not recommended	Beam radiation	Yes	Blank(s)	Blank(s)
10-14 years	Male	2005	Not PRCDA	Asian or Pacific Islander	Non-Spanish-Hispanic-Latino	Non-Hispanic Asian or Pacific Islander	NHL - Extranodal	Malignant	Lymphoma	Lymphoma	2.1.7 NK/T-cell (excluded from anaplastic T-cell)	2(b)2.4 NK/T-cell lymph, nasal-type/aggres NK leuk	IIb Non-Hodgkin lymphomas (except Burkitt lymphoma)	5. All Other Cancer Types	Non-Hodgkin Lymphomas	Other T and NK-cell leukemias/lymphomas	Lymphoma	C09.0-Tonsillar fossa	90	9719	Malignant	NK cell; natural killer cell (1995+)	Blank(s)	Blank(s)	Left - origin of primary	Positive histology	9719/3: Extranodal NK-/T-cell lymphoma, nasal type	9719/3: Extranodal NK-/T-cell lymphoma, nasal type	9700-9719: nhl - mature t and nk-cell lymphomas	IIb3 Mature T-cell and NK-cell lymphomas	NHL - Extranodal	Blank(s)	Blank(s)	Blank(s)	63.5 Other T cell lymphomas and NK cell neoplasms	Distant	Distant	Distant site(s)/node(s) involved	Unstaged	Stage IV	31	Unknown or not applicable	None; diagnosed at autopsy	Radiation after surgery	Surgery performed	Beam radiation	Yes	Blank(s)	Blank(s)
55-59 years	Female	2006	Not PRCDA	Asian or Pacific Islander	Non-Spanish-Hispanic-Latino	Non-Hispanic Asian or Pacific Islander	NHL - Extranodal	Malignant	Lymphoma	Lymphoma	2.1.7 NK/T-cell (excluded from anaplastic T-cell)	2(b)2.4 NK/T-cell lymph, nasal-type/aggres NK leuk	IIb Non-Hodgkin lymphomas (except Burkitt lymphoma)	5. All Other Cancer Types	Non-Hodgkin Lymphomas	Other T and NK-cell leukemias/lymphomas	Lymphoma	C30.0-Nasal cavity	300	9719	Malignant	NK cell; natural killer cell (1995+)	Blank(s)	Blank(s)	Not a paired site	Positive histology	9719/3: Extranodal NK-/T-cell lymphoma, nasal type	9719/3: Extranodal NK-/T-cell lymphoma, nasal type	9700-9719: nhl - mature t and nk-cell lymphomas	IIb3 Mature T-cell and NK-cell lymphomas	NHL - Extranodal	Blank(s)	Blank(s)	Blank(s)	63.5 Other T cell lymphomas and NK cell neoplasms	Localized	Localized	Localized only	Unstaged	Stage I	0	Unknown or not applicable	None; diagnosed at autopsy	No radiation and/or cancer-directed surgery	Not recommended	Beam radiation	Yes	Blank(s)	Blank(s)
75-79 years	Male	2006	Not PRCDA	Black	Non-Spanish-Hispanic-Latino	Non-Hispanic Black	NHL - Extranodal	Malignant	Lymphoma	Lymphoma	2.1.7 NK/T-cell (excluded from anaplastic T-cell)	2(b)2.4 NK/T-cell lymph, nasal-type/aggres NK leuk	IIb Non-Hodgkin lymphomas (except Burkitt lymphoma)	5. All Other Cancer Types	Non-Hodgkin Lymphomas	Other T and NK-cell leukemias/lymphomas	Lymphoma	C30.0-Nasal cavity	300	9719	Malignant	NK cell; natural killer cell (1995+)	Blank(s)	Blank(s)	Only one side - side unspecified	Positive histology	9719/3: Extranodal NK-/T-cell lymphoma, nasal type	9719/3: Extranodal NK-/T-cell lymphoma, nasal type	9700-9719: nhl - mature t and nk-cell lymphomas	IIb3 Mature T-cell and NK-cell lymphomas	NHL - Extranodal	Blank(s)	Blank(s)	Blank(s)	63.5 Other T cell lymphomas and NK cell neoplasms	Regional	Regional	Regional, NOS	Unstaged	Stage II	0	Unknown or not applicable	None; diagnosed at autopsy	No radiation and/or cancer-directed surgery	Not recommended	Beam radiation	Yes	Blank(s)	Blank(s)
40-44 years	Female	2006	Not PRCDA	White	Spanish-Hispanic-Latino	Hispanic (All Races)	NHL - Nodal	Malignant	Lymphoma	Lymphoma	2.1.7 NK/T-cell (excluded from anaplastic T-cell)	2(b)2.4 NK/T-cell lymph, nasal-type/aggres NK leuk	IIb Non-Hodgkin lymphomas (except Burkitt lymphoma)	5. All Other Cancer Types	Non-Hodgkin Lymphomas	Other T and NK-cell leukemias/lymphomas	Lymphoma	C77.8-Lymph nodes of multiple regions	778	9719	Malignant	T-cell	Blank(s)	Blank(s)	Not a paired site	Positive histology	9719/3: Extranodal NK-/T-cell lymphoma, nasal type	9719/3: Extranodal NK-/T-cell lymphoma, nasal type	9700-9719: nhl - mature t and nk-cell lymphomas	IIb3 Mature T-cell and NK-cell lymphomas	NHL - Nodal	Blank(s)	Blank(s)	Blank(s)	63.5 Other T cell lymphomas and NK cell neoplasms	Distant	Distant	Distant site(s)/node(s) involved	Unstaged	Stage III	0	Unknown or not applicable	None; diagnosed at autopsy	No radiation and/or cancer-directed surgery	Not recommended	None/Unknown	Yes	Blank(s)	Blank(s)
40-44 years	Female	2006	Not PRCDA	White	Spanish-Hispanic-Latino	Hispanic (All Races)	NHL - Nodal	Malignant	Lymphoma	Lymphoma	2.1.7 NK/T-cell (excluded from anaplastic T-cell)	2(b)2.4 NK/T-cell lymph, nasal-type/aggres NK leuk	IIb Non-Hodgkin lymphomas (except Burkitt lymphoma)	5. All Other Cancer Types	Non-Hodgkin Lymphomas	Other T and NK-cell leukemias/lymphomas	Lymphoma	C77.8-Lymph nodes of multiple regions	778	9719	Malignant	T-cell	Blank(s)	Blank(s)	Not a paired site	Positive histology	9719/3: Extranodal NK-/T-cell lymphoma, nasal type	9719/3: Extranodal NK-/T-cell lymphoma, nasal type	9700-9719: nhl - mature t and nk-cell lymphomas	IIb3 Mature T-cell and NK-cell lymphomas	NHL - Nodal	Blank(s)	Blank(s)	Blank(s)	63.5 Other T cell lymphomas and NK cell neoplasms	Distant	Distant	Distant site(s)/node(s) involved	Unstaged	Stage IV	25	Unknown or not applicable	None; diagnosed at autopsy	No radiation and/or cancer-directed surgery	Surgery performed	None/Unknown	No/Unknown	Blank(s)	Blank(s)
15-19 years	Male	2006	Not PRCDA	White	Spanish-Hispanic-Latino	Hispanic (All Races)	NHL - Extranodal	Malignant	Lymphoma	Lymphoma	2.1.7 NK/T-cell (excluded from anaplastic T-cell)	2(b)2.4 NK/T-cell lymph, nasal-type/aggres NK leuk	IIb Non-Hodgkin lymphomas (except Burkitt lymphoma)	5. All Other Cancer Types	Non-Hodgkin Lymphomas	Other T and NK-cell leukemias/lymphomas	Lymphoma	C30.0-Nasal cavity	300	9719	Malignant	NK cell; natural killer cell (1995+)	Blank(s)	Blank(s)	Not a paired site	Positive histology	9719/3: Extranodal NK-/T-cell lymphoma, nasal type	9719/3: Extranodal NK-/T-cell lymphoma, nasal type	9700-9719: nhl - mature t and nk-cell lymphomas	IIb3 Mature T-cell and NK-cell lymphomas	NHL - Extranodal	Blank(s)	Blank(s)	Blank(s)	63.5 Other T cell lymphomas and NK cell neoplasms	Regional	Regional	Regional, NOS	Unstaged	Stage II	0	Unknown or not applicable	None; diagnosed at autopsy	No radiation and/or cancer-directed surgery	Not recommended	Beam radiation	Yes	Blank(s)	Blank(s)
50-54 years	Male	2007	Not PRCDA	Asian or Pacific Islander	Non-Spanish-Hispanic-Latino	Non-Hispanic Asian or Pacific Islander	NHL - Nodal	Malignant	Lymphoma	Lymphoma	2.1.7 NK/T-cell (excluded from anaplastic T-cell)	2(b)2.4 NK/T-cell lymph, nasal-type/aggres NK leuk	IIb Non-Hodgkin lymphomas (except Burkitt lymphoma)	5. All Other Cancer Types	Non-Hodgkin Lymphomas	Other T and NK-cell leukemias/lymphomas	Lymphoma	C77.8-Lymph nodes of multiple regions	778	9719	Malignant	T-cell	Blank(s)	Blank(s)	Not a paired site	Positive histology	9719/3: Extranodal NK-/T-cell lymphoma, nasal type	9719/3: Extranodal NK-/T-cell lymphoma, nasal type	9700-9719: nhl - mature t and nk-cell lymphomas	IIb3 Mature T-cell and NK-cell lymphomas	NHL - Nodal	Blank(s)	Blank(s)	Blank(s)	63.5 Other T cell lymphomas and NK cell neoplasms	Regional	Regional	Regional, NOS	Unstaged	Stage II	25	Unknown or not applicable	Non-primary surgical procedure to distant site	Radiation after surgery	Surgery performed	Beam radiation	Yes	Blank(s)	Blank(s)
40-44 years	Female	2007	Not PRCDA	White	Non-Spanish-Hispanic-Latino	Non-Hispanic White	NHL - Extranodal	Malignant	Lymphoma	Lymphoma	2.1.7 NK/T-cell (excluded from anaplastic T-cell)	2(b)2.4 NK/T-cell lymph, nasal-type/aggres NK leuk	IIb Non-Hodgkin lymphomas (except Burkitt lymphoma)	5. All Other Cancer Types	Non-Hodgkin Lymphomas	Other T and NK-cell leukemias/lymphomas	Lymphoma	C31.9-Accessory sinus, NOS	319	9719	Malignant	T-cell	Blank(s)	Blank(s)	Not a paired site	Positive histology	9719/3: Extranodal NK-/T-cell lymphoma, nasal type	9719/3: Extranodal NK-/T-cell lymphoma, nasal type	9700-9719: nhl - mature t and nk-cell lymphomas	IIb3 Mature T-cell and NK-cell lymphomas	NHL - Extranodal	Blank(s)	Blank(s)	Blank(s)	63.5 Other T cell lymphomas and NK cell neoplasms	Regional	Regional	Regional, NOS	Unstaged	Stage II	0	None	None; diagnosed at autopsy	No radiation and/or cancer-directed surgery	Not recommended	Beam radiation	Yes	Blank(s)	Blank(s)
45-49 years	Male	2007	Not PRCDA	Asian or Pacific Islander	Non-Spanish-Hispanic-Latino	Non-Hispanic Asian or Pacific Islander	NHL - Extranodal	Malignant	Lymphoma	Lymphoma	2.1.7 NK/T-cell (excluded from anaplastic T-cell)	2(b)2.4 NK/T-cell lymph, nasal-type/aggres NK leuk	IIb Non-Hodgkin lymphomas (except Burkitt lymphoma)	5. All Other Cancer Types	Non-Hodgkin Lymphomas	Other T and NK-cell leukemias/lymphomas	Lymphoma	C17.9-Small intestine, NOS	179	9719	Malignant	NK cell; natural killer cell (1995+)	Blank(s)	Blank(s)	Not a paired site	Positive histology	9719/3: Extranodal NK-/T-cell lymphoma, nasal type	9719/3: Extranodal NK-/T-cell lymphoma, nasal type	9700-9719: nhl - mature t and nk-cell lymphomas	IIb3 Mature T-cell and NK-cell lymphomas	NHL - Extranodal	Blank(s)	Blank(s)	Blank(s)	63.5 Other T cell lymphomas and NK cell neoplasms	Localized	Localized	Localized only	Unstaged	Stage I	30	Unknown or not applicable	None; diagnosed at autopsy	No radiation and/or cancer-directed surgery	Surgery performed	None/Unknown	Yes	Blank(s)	Blank(s)
55-59 years	Male	2007	Not PRCDA	White	Non-Spanish-Hispanic-Latino	Non-Hispanic White	NHL - Extranodal	Malignant	Lymphoma	Lymphoma	2.1.7 NK/T-cell (excluded from anaplastic T-cell)	2(b)2.4 NK/T-cell lymph, nasal-type/aggres NK leuk	IIb Non-Hodgkin lymphomas (except Burkitt lymphoma)	5. All Other Cancer Types	Non-Hodgkin Lymphomas	Other T and NK-cell leukemias/lymphomas	Lymphoma	C30.0-Nasal cavity	300	9719	Malignant	T-cell	Blank(s)	Blank(s)	Not a paired site	Positive histology	9719/3: Extranodal NK-/T-cell lymphoma, nasal type	9719/3: Extranodal NK-/T-cell lymphoma, nasal type	9700-9719: nhl - mature t and nk-cell lymphomas	IIb3 Mature T-cell and NK-cell lymphomas	NHL - Extranodal	Blank(s)	Blank(s)	Blank(s)	63.5 Other T cell lymphomas and NK cell neoplasms	Localized	Localized	Localized only	Unstaged	Stage I	0	Unknown or not applicable	None; diagnosed at autopsy	No radiation and/or cancer-directed surgery	Not recommended	Beam radiation	Yes	Blank(s)	Blank(s)
70-74 years	Female	2007	Not PRCDA	White	Non-Spanish-Hispanic-Latino	Non-Hispanic White	NHL - Nodal	Malignant	Lymphoma	Lymphoma	2.1.7 NK/T-cell (excluded from anaplastic T-cell)	2(b)2.4 NK/T-cell lymph, nasal-type/aggres NK leuk	IIb Non-Hodgkin lymphomas (except Burkitt lymphoma)	5. All Other Cancer Types	Non-Hodgkin Lymphomas	Other T and NK-cell leukemias/lymphomas	Lymphoma	C77.9-Lymph node, NOS	779	9719	Malignant	T-cell	Blank(s)	Blank(s)	Not a paired site	Positive histology	9719/3: Extranodal NK-/T-cell lymphoma, nasal type	9719/3: Extranodal NK-/T-cell lymphoma, nasal type	9700-9719: nhl - mature t and nk-cell lymphomas	IIb3 Mature T-cell and NK-cell lymphomas	NHL - Nodal	Blank(s)	Blank(s)	Blank(s)	63.5 Other T cell lymphomas and NK cell neoplasms	Unknown/unstaged	Unknown/unstaged	Unknown/unstaged/unspecified/DCO	Unstaged	Unknown	0	Unknown or not applicable	None; diagnosed at autopsy	No radiation and/or cancer-directed surgery	Not recommended	None/Unknown	Yes	Blank(s)	Blank(s)
50-54 years	Male	2007	Not PRCDA	White	Non-Spanish-Hispanic-Latino	Non-Hispanic White	NHL - Extranodal	Malignant	Lymphoma	Lymphoma	2.1.7 NK/T-cell (excluded from anaplastic T-cell)	2(b)2.4 NK/T-cell lymph, nasal-type/aggres NK leuk	IIb Non-Hodgkin lymphomas (except Burkitt lymphoma)	5. All Other Cancer Types	Non-Hodgkin Lymphomas	Other T and NK-cell leukemias/lymphomas	Lymphoma	C01.9-Base of tongue, NOS	19	9719	Malignant	NK cell; natural killer cell (1995+)	Blank(s)	Blank(s)	Not a paired site	Positive histology	9719/3: Extranodal NK-/T-cell lymphoma, nasal type	9719/3: Extranodal NK-/T-cell lymphoma, nasal type	9700-9719: nhl - mature t and nk-cell lymphomas	IIb3 Mature T-cell and NK-cell lymphomas	NHL - Extranodal	Blank(s)	Blank(s)	Blank(s)	63.5 Other T cell lymphomas and NK cell neoplasms	Regional	Regional	Regional, NOS	Unstaged	Stage II	0	None	None; diagnosed at autopsy	No radiation and/or cancer-directed surgery	Not recommended	None/Unknown	No/Unknown	Blank(s)	Blank(s)
35-39 years	Female	2007	Not PRCDA	Asian or Pacific Islander	Non-Spanish-Hispanic-Latino	Non-Hispanic Asian or Pacific Islander	NHL - Extranodal	Malignant	Lymphoma	Lymphoma	2.1.7 NK/T-cell (excluded from anaplastic T-cell)	2(b)2.4 NK/T-cell lymph, nasal-type/aggres NK leuk	IIb Non-Hodgkin lymphomas (except Burkitt lymphoma)	5. All Other Cancer Types	Non-Hodgkin Lymphomas	Other T and NK-cell leukemias/lymphomas	Lymphoma	C31.0-Maxillary sinus	310	9719	Malignant	NK cell; natural killer cell (1995+)	Blank(s)	Blank(s)	Bilateral, single primary	Positive histology	9719/3: Extranodal NK-/T-cell lymphoma, nasal type	9719/3: Extranodal NK-/T-cell lymphoma, nasal type	9700-9719: nhl - mature t and nk-cell lymphomas	IIb3 Mature T-cell and NK-cell lymphomas	NHL - Extranodal	Blank(s)	Blank(s)	Blank(s)	63.5 Other T cell lymphomas and NK cell neoplasms	Localized	Localized	Localized only	Unstaged	Stage I	0	None	None; diagnosed at autopsy	No radiation and/or cancer-directed surgery	Not recommended	None/Unknown	No/Unknown	Blank(s)	Blank(s)
55-59 years	Male	2008	Not PRCDA	White	Spanish-Hispanic-Latino	Hispanic (All Races)	NHL - Nodal	Malignant	Lymphoma	Lymphoma	2.1.7 NK/T-cell (excluded from anaplastic T-cell)	2(b)2.4 NK/T-cell lymph, nasal-type/aggres NK leuk	IIb Non-Hodgkin lymphomas (except Burkitt lymphoma)	5. All Other Cancer Types	Non-Hodgkin Lymphomas	Other T and NK-cell leukemias/lymphomas	Lymphoma	C77.9-Lymph node, NOS	779	9719	Malignant	Unknown	Blank(s)	Blank(s)	Not a paired site	Positive histology	9719/3: Extranodal NK-/T-cell lymphoma, nasal type	9719/3: Extranodal NK-/T-cell lymphoma, nasal type	9700-9719: nhl - mature t and nk-cell lymphomas	IIb3 Mature T-cell and NK-cell lymphomas	NHL - Nodal	Blank(s)	Blank(s)	Blank(s)	63.5 Other T cell lymphomas and NK cell neoplasms	Distant	Distant	Distant site(s)/node(s) involved	Unstaged	Stage IV	0	Unknown or not applicable	None; diagnosed at autopsy	No radiation and/or cancer-directed surgery	Not recommended	None/Unknown	Yes	Blank(s)	Blank(s)
80-84 years	Male	2008	Not PRCDA	White	Spanish-Hispanic-Latino	Hispanic (All Races)	NHL - Extranodal	Malignant	Lymphoma	Lymphoma	2.1.7 NK/T-cell (excluded from anaplastic T-cell)	2(b)2.4 NK/T-cell lymph, nasal-type/aggres NK leuk	IIb Non-Hodgkin lymphomas (except Burkitt lymphoma)	5. All Other Cancer Types	Non-Hodgkin Lymphomas	Other T and NK-cell leukemias/lymphomas	Lymphoma	C16.9-Stomach, NOS	169	9719	Malignant	T-cell	Blank(s)	Blank(s)	Not a paired site	Positive histology	9719/3: Extranodal NK-/T-cell lymphoma, nasal type	9719/3: Extranodal NK-/T-cell lymphoma, nasal type	9700-9719: nhl - mature t and nk-cell lymphomas	IIb3 Mature T-cell and NK-cell lymphomas	NHL - Extranodal	Blank(s)	Blank(s)	Blank(s)	63.5 Other T cell lymphomas and NK cell neoplasms	Unknown/unstaged	Unknown/unstaged	Unknown/unstaged/unspecified/DCO	Unstaged	Unknown	0	None	None; diagnosed at autopsy	No radiation and/or cancer-directed surgery	Not recommended	None/Unknown	No/Unknown	Blank(s)	Blank(s)
25-29 years	Male	2008	Not PRCDA	White	Spanish-Hispanic-Latino	Hispanic (All Races)	NHL - Extranodal	Malignant	Lymphoma	Lymphoma	2.1.7 NK/T-cell (excluded from anaplastic T-cell)	2(b)2.4 NK/T-cell lymph, nasal-type/aggres NK leuk	IIb Non-Hodgkin lymphomas (except Burkitt lymphoma)	5. All Other Cancer Types	Non-Hodgkin Lymphomas	Other T and NK-cell leukemias/lymphomas	Lymphoma	C30.0-Nasal cavity	300	9719	Malignant	T-cell	Blank(s)	Blank(s)	Not a paired site	Positive histology	9719/3: Extranodal NK-/T-cell lymphoma, nasal type	9719/3: Extranodal NK-/T-cell lymphoma, nasal type	9700-9719: nhl - mature t and nk-cell lymphomas	IIb3 Mature T-cell and NK-cell lymphomas	NHL - Extranodal	Blank(s)	Blank(s)	Blank(s)	63.5 Other T cell lymphomas and NK cell neoplasms	Localized	Localized	Localized only	Unstaged	Stage I	0	None	None; diagnosed at autopsy	No radiation and/or cancer-directed surgery	Not recommended	Beam radiation	Yes	Blank(s)	Blank(s)
55-59 years	Male	2008	Not PRCDA	White	Non-Spanish-Hispanic-Latino	Non-Hispanic White	NHL - Extranodal	Malignant	Lymphoma	Lymphoma	2.1.7 NK/T-cell (excluded from anaplastic T-cell)	2(b)2.4 NK/T-cell lymph, nasal-type/aggres NK leuk	IIb Non-Hodgkin lymphomas (except Burkitt lymphoma)	5. All Other Cancer Types	Non-Hodgkin Lymphomas	Other T and NK-cell leukemias/lymphomas	Lymphoma	C30.0-Nasal cavity	300	9719	Malignant	T-cell	Blank(s)	Blank(s)	Left - origin of primary	Positive histology	9719/3: Extranodal NK-/T-cell lymphoma, nasal type	9719/3: Extranodal NK-/T-cell lymphoma, nasal type	9700-9719: nhl - mature t and nk-cell lymphomas	IIb3 Mature T-cell and NK-cell lymphomas	NHL - Extranodal	Blank(s)	Blank(s)	Blank(s)	63.5 Other T cell lymphomas and NK cell neoplasms	Distant	Distant	Distant site(s)/node(s) involved	Unstaged	Stage IV	0	None	None; diagnosed at autopsy	No radiation and/or cancer-directed surgery	Not recommended	Beam radiation	Yes	Blank(s)	Blank(s)
85+ years	Female	2008	Not PRCDA	White	Non-Spanish-Hispanic-Latino	Non-Hispanic White	NHL - Extranodal	Malignant	Lymphoma	Lymphoma	2.1.7 NK/T-cell (excluded from anaplastic T-cell)	2(b)2.4 NK/T-cell lymph, nasal-type/aggres NK leuk	IIb Non-Hodgkin lymphomas (except Burkitt lymphoma)	5. All Other Cancer Types	Non-Hodgkin Lymphomas	Other T and NK-cell leukemias/lymphomas	Lymphoma	C30.0-Nasal cavity	300	9719	Malignant	NK cell; natural killer cell (1995+)	Blank(s)	Blank(s)	Not a paired site	Positive histology	9719/3: Extranodal NK-/T-cell lymphoma, nasal type	9719/3: Extranodal NK-/T-cell lymphoma, nasal type	9700-9719: nhl - mature t and nk-cell lymphomas	IIb3 Mature T-cell and NK-cell lymphomas	NHL - Extranodal	Blank(s)	Blank(s)	Blank(s)	63.5 Other T cell lymphomas and NK cell neoplasms	Localized	Localized	Localized only	Unstaged	Stage I	0	None	None; diagnosed at autopsy	No radiation and/or cancer-directed surgery	Not recommended	Beam radiation	No/Unknown	Blank(s)	Blank(s)
75-79 years	Male	2008	Not PRCDA	White	Non-Spanish-Hispanic-Latino	Non-Hispanic White	NHL - Extranodal	Malignant	Lymphoma	Lymphoma	2.1.7 NK/T-cell (excluded from anaplastic T-cell)	2(b)2.4 NK/T-cell lymph, nasal-type/aggres NK leuk	IIb Non-Hodgkin lymphomas (except Burkitt lymphoma)	5. All Other Cancer Types	Non-Hodgkin Lymphomas	Other T and NK-cell leukemias/lymphomas	Lymphoma	C44.5-Skin of trunk	445	9719	Malignant	T-cell	Blank(s)	Blank(s)	Left - origin of primary	Positive histology	9719/3: Extranodal NK-/T-cell lymphoma, nasal type	9719/3: Extranodal NK-/T-cell lymphoma, nasal type	9700-9719: nhl - mature t and nk-cell lymphomas	IIb3 Mature T-cell and NK-cell lymphomas	NHL - Extranodal	Blank(s)	Blank(s)	Blank(s)	63.5 Other T cell lymphomas and NK cell neoplasms	Localized	Localized	Localized only	Unstaged	Stage I	0	None	None; diagnosed at autopsy	No radiation and/or cancer-directed surgery	Not recommended	None/Unknown	Yes	Blank(s)	Blank(s)
30-34 years	Female	2009	Not PRCDA	White	Spanish-Hispanic-Latino	Hispanic (All Races)	NHL - Nodal	Malignant	Lymphoma	Lymphoma	2.1.7 NK/T-cell (excluded from anaplastic T-cell)	2(b)2.4 NK/T-cell lymph, nasal-type/aggres NK leuk	IIb Non-Hodgkin lymphomas (except Burkitt lymphoma)	5. All Other Cancer Types	Non-Hodgkin Lymphomas	Other T and NK-cell leukemias/lymphomas	Lymphoma	C77.8-Lymph nodes of multiple regions	778	9719	Malignant	T-cell	Blank(s)	Blank(s)	Not a paired site	Positive histology	9719/3: Extranodal NK-/T-cell lymphoma, nasal type	9719/3: Extranodal NK-/T-cell lymphoma, nasal type	9700-9719: nhl - mature t and nk-cell lymphomas	IIb3 Mature T-cell and NK-cell lymphomas	NHL - Nodal	Blank(s)	Blank(s)	Blank(s)	63.5 Other T cell lymphomas and NK cell neoplasms	Distant	Distant	Distant site(s)/node(s) involved	Unstaged	Stage III	25	Unknown or not applicable	None; diagnosed at autopsy	No radiation and/or cancer-directed surgery	Surgery performed	None/Unknown	No/Unknown	Blank(s)	Blank(s)
40-44 years	Male	2008	Not PRCDA	White	Spanish-Hispanic-Latino	Hispanic (All Races)	NHL - Nodal	Malignant	Lymphoma	Lymphoma	2.1.7 NK/T-cell (excluded from anaplastic T-cell)	2(b)2.4 NK/T-cell lymph, nasal-type/aggres NK leuk	IIb Non-Hodgkin lymphomas (except Burkitt lymphoma)	5. All Other Cancer Types	Non-Hodgkin Lymphomas	Other T and NK-cell leukemias/lymphomas	Lymphoma	C77.5-Pelvic lymph nodes	775	9719	Malignant	T-cell	Blank(s)	Blank(s)	Not a paired site	Positive histology	9719/3: Extranodal NK-/T-cell lymphoma, nasal type	9719/3: Extranodal NK-/T-cell lymphoma, nasal type	9700-9719: nhl - mature t and nk-cell lymphomas	IIb3 Mature T-cell and NK-cell lymphomas	NHL - Nodal	Blank(s)	Blank(s)	Blank(s)	63.5 Other T cell lymphomas and NK cell neoplasms	Distant	Distant	Distant site(s)/node(s) involved	Unstaged	Stage IV	0	Unknown or not applicable	None; diagnosed at autopsy	No radiation and/or cancer-directed surgery	Not recommended	None/Unknown	Yes	Blank(s)	Blank(s)
60-64 years	Male	2008	Not PRCDA	White	Non-Spanish-Hispanic-Latino	Non-Hispanic White	NHL - Extranodal	Malignant	Lymphoma	Lymphoma	2.1.7 NK/T-cell (excluded from anaplastic T-cell)	2(b)2.4 NK/T-cell lymph, nasal-type/aggres NK leuk	IIb Non-Hodgkin lymphomas (except Burkitt lymphoma)	5. All Other Cancer Types	Non-Hodgkin Lymphomas	Other T and NK-cell leukemias/lymphomas	Lymphoma	C05.1-Soft palate, NOS	51	9719	Malignant	Unknown	Blank(s)	Blank(s)	Not a paired site	Positive histology	9719/3: Extranodal NK-/T-cell lymphoma, nasal type	9719/3: Extranodal NK-/T-cell lymphoma, nasal type	9700-9719: nhl - mature t and nk-cell lymphomas	IIb3 Mature T-cell and NK-cell lymphomas	NHL - Extranodal	Blank(s)	Blank(s)	Blank(s)	63.5 Other T cell lymphomas and NK cell neoplasms	Localized	Localized	Localized only	Unstaged	Stage I	0	None	None; diagnosed at autopsy	No radiation and/or cancer-directed surgery	Not recommended	None/Unknown	No/Unknown	Blank(s)	Blank(s)
35-39 years	Female	2009	Not PRCDA	Asian or Pacific Islander	Non-Spanish-Hispanic-Latino	Non-Hispanic Asian or Pacific Islander	NHL - Extranodal	Malignant	Lymphoma	Lymphoma	2.1.7 NK/T-cell (excluded from anaplastic T-cell)	2(b)2.4 NK/T-cell lymph, nasal-type/aggres NK leuk	IIb Non-Hodgkin lymphomas (except Burkitt lymphoma)	5. All Other Cancer Types	Non-Hodgkin Lymphomas	Other T and NK-cell leukemias/lymphomas	Lymphoma	C03.9-Gum, NOS	39	9719	Malignant	T-cell	Blank(s)	Blank(s)	Not a paired site	Positive histology	9719/3: Extranodal NK-/T-cell lymphoma, nasal type	9719/3: Extranodal NK-/T-cell lymphoma, nasal type	9700-9719: nhl - mature t and nk-cell lymphomas	IIb3 Mature T-cell and NK-cell lymphomas	NHL - Extranodal	Blank(s)	Blank(s)	Blank(s)	63.5 Other T cell lymphomas and NK cell neoplasms	Localized	Localized	Localized only	Unstaged	Stage I	0	None	None; diagnosed at autopsy	No radiation and/or cancer-directed surgery	Not recommended	None/Unknown	No/Unknown	Blank(s)	Blank(s)
45-49 years	Female	2009	Not PRCDA	White	Non-Spanish-Hispanic-Latino	Non-Hispanic White	NHL - Extranodal	Malignant	Lymphoma	Lymphoma	2.1.7 NK/T-cell (excluded from anaplastic T-cell)	2(b)2.4 NK/T-cell lymph, nasal-type/aggres NK leuk	IIb Non-Hodgkin lymphomas (except Burkitt lymphoma)	5. All Other Cancer Types	Non-Hodgkin Lymphomas	Other T and NK-cell leukemias/lymphomas	Lymphoma	C30.0-Nasal cavity	300	9719	Malignant	T-cell	Blank(s)	Blank(s)	Not a paired site	Positive histology	9719/3: Extranodal NK-/T-cell lymphoma, nasal type	9719/3: Extranodal NK-/T-cell lymphoma, nasal type	9700-9719: nhl - mature t and nk-cell lymphomas	IIb3 Mature T-cell and NK-cell lymphomas	NHL - Extranodal	Blank(s)	Blank(s)	Blank(s)	63.5 Other T cell lymphomas and NK cell neoplasms	Regional	Regional	Regional, NOS	Unstaged	Stage II	0	None	None; diagnosed at autopsy	No radiation and/or cancer-directed surgery	Not recommended	Beam radiation	Yes	Blank(s)	Blank(s)
35-39 years	Male	2009	Not PRCDA	White	Non-Spanish-Hispanic-Latino	Non-Hispanic White	NHL - Extranodal	Malignant	Lymphoma	Lymphoma	2.1.7 NK/T-cell (excluded from anaplastic T-cell)	2(b)2.4 NK/T-cell lymph, nasal-type/aggres NK leuk	IIb Non-Hodgkin lymphomas (except Burkitt lymphoma)	5. All Other Cancer Types	Non-Hodgkin Lymphomas	Other T and NK-cell leukemias/lymphomas	Lymphoma	C44.6-Skin of upper limb and shoulder	446	9719	Malignant	NK cell; natural killer cell (1995+)	Blank(s)	Blank(s)	Left - origin of primary	Positive histology	9719/3: Extranodal NK-/T-cell lymphoma, nasal type	9719/3: Extranodal NK-/T-cell lymphoma, nasal type	9700-9719: nhl - mature t and nk-cell lymphomas	IIb3 Mature T-cell and NK-cell lymphomas	NHL - Extranodal	Blank(s)	Blank(s)	Blank(s)	63.5 Other T cell lymphomas and NK cell neoplasms	Localized	Localized	Localized only	Unstaged	Stage I	0	None	None; diagnosed at autopsy	No radiation and/or cancer-directed surgery	Not recommended	Beam radiation	Yes	Blank(s)	Blank(s)
70-74 years	Male	2010	Not PRCDA	Asian or Pacific Islander	Non-Spanish-Hispanic-Latino	Non-Hispanic Asian or Pacific Islander	NHL - Extranodal	Malignant	Lymphoma	Lymphoma	2.1.7 NK/T-cell (excluded from anaplastic T-cell)	2(b)2.4 NK/T-cell lymph, nasal-type/aggres NK leuk	IIb Non-Hodgkin lymphomas (except Burkitt lymphoma)	5. All Other Cancer Types	Non-Hodgkin Lymphomas	Other T and NK-cell leukemias/lymphomas	Lymphoma	C30.0-Nasal cavity	300	9719	Malignant	NK cell; natural killer cell (1995+)	Blank(s)	Blank(s)	Not a paired site	Positive histology	9719/3: Extranodal NK-/T-cell lymphoma, nasal type	9719/3: Extranodal NK-/T-cell lymphoma, nasal type	9700-9719: nhl - mature t and nk-cell lymphomas	IIb3 Mature T-cell and NK-cell lymphomas	NHL - Extranodal	Blank(s)	Blank(s)	Lymphoma	63.5 Other T cell lymphomas and NK cell neoplasms	Localized	Localized	Localized only	Unstaged	Stage I	0	None	None; diagnosed at autopsy	No radiation and/or cancer-directed surgery	Not recommended	Beam radiation	No/Unknown	Blank(s)	Blank(s)
50-54 years	Male	2010	Not PRCDA	Black	Non-Spanish-Hispanic-Latino	Non-Hispanic Black	NHL - Extranodal	Malignant	Lymphoma	Lymphoma	2.1.7 NK/T-cell (excluded from anaplastic T-cell)	2(b)2.4 NK/T-cell lymph, nasal-type/aggres NK leuk	IIb Non-Hodgkin lymphomas (except Burkitt lymphoma)	5. All Other Cancer Types	Non-Hodgkin Lymphomas	Other T and NK-cell leukemias/lymphomas	Lymphoma	C30.0-Nasal cavity	300	9719	Malignant	NK cell; natural killer cell (1995+)	Blank(s)	Blank(s)	Right - origin of primary	Positive histology	9719/3: Extranodal NK-/T-cell lymphoma, nasal type	9719/3: Extranodal NK-/T-cell lymphoma, nasal type	9700-9719: nhl - mature t and nk-cell lymphomas	IIb3 Mature T-cell and NK-cell lymphomas	NHL - Extranodal	Blank(s)	Blank(s)	Lymphoma	63.5 Other T cell lymphomas and NK cell neoplasms	Regional	Regional	Regional, NOS	Unstaged	Stage II	0	None	None; diagnosed at autopsy	No radiation and/or cancer-directed surgery	Not recommended	Beam radiation	Yes	Blank(s)	Blank(s)
40-44 years	Male	2010	Not PRCDA	White	Non-Spanish-Hispanic-Latino	Non-Hispanic White	NHL - Extranodal	Malignant	Lymphoma	Lymphoma	2.1.7 NK/T-cell (excluded from anaplastic T-cell)	2(b)2.4 NK/T-cell lymph, nasal-type/aggres NK leuk	IIb Non-Hodgkin lymphomas (except Burkitt lymphoma)	5. All Other Cancer Types	Non-Hodgkin Lymphomas	Other T and NK-cell leukemias/lymphomas	Lymphoma	C30.0-Nasal cavity	300	9719	Malignant	NK cell; natural killer cell (1995+)	Blank(s)	Blank(s)	Not a paired site	Positive histology	9719/3: Extranodal NK-/T-cell lymphoma, nasal type	9719/3: Extranodal NK-/T-cell lymphoma, nasal type	9700-9719: nhl - mature t and nk-cell lymphomas	IIb3 Mature T-cell and NK-cell lymphomas	NHL - Extranodal	Blank(s)	Blank(s)	Lymphoma	63.5 Other T cell lymphomas and NK cell neoplasms	Localized	Localized	Localized only	Unstaged	Stage I	0	None	None; diagnosed at autopsy	No radiation and/or cancer-directed surgery	Not recommended	Beam radiation	Yes	Blank(s)	Blank(s)
50-54 years	Male	2010	Not PRCDA	White	Non-Spanish-Hispanic-Latino	Non-Hispanic White	NHL - Extranodal	Malignant	Lymphoma	Lymphoma	2.1.7 NK/T-cell (excluded from anaplastic T-cell)	2(b)2.4 NK/T-cell lymph, nasal-type/aggres NK leuk	IIb Non-Hodgkin lymphomas (except Burkitt lymphoma)	5. All Other Cancer Types	Non-Hodgkin Lymphomas	Other T and NK-cell leukemias/lymphomas	Lymphoma	C30.0-Nasal cavity	300	9719	Malignant	NK cell; natural killer cell (1995+)	Blank(s)	Blank(s)	Left - origin of primary	Positive histology	9719/3: Extranodal NK-/T-cell lymphoma, nasal type	9719/3: Extranodal NK-/T-cell lymphoma, nasal type	9700-9719: nhl - mature t and nk-cell lymphomas	IIb3 Mature T-cell and NK-cell lymphomas	NHL - Extranodal	Blank(s)	Blank(s)	Lymphoma	63.5 Other T cell lymphomas and NK cell neoplasms	Regional	Regional	Regional, NOS	Unstaged	Stage II	0	Biopsy or aspiration of regional lymph node, NOS	None; diagnosed at autopsy	No radiation and/or cancer-directed surgery	Not recommended	None/Unknown	Yes	Blank(s)	Blank(s)
70-74 years	Male	2011	Not PRCDA	Asian or Pacific Islander	Non-Spanish-Hispanic-Latino	Non-Hispanic Asian or Pacific Islander	NHL - Extranodal	Malignant	Lymphoma	Lymphoma	2.1.7 NK/T-cell (excluded from anaplastic T-cell)	2(b)2.4 NK/T-cell lymph, nasal-type/aggres NK leuk	IIb Non-Hodgkin lymphomas (except Burkitt lymphoma)	5. All Other Cancer Types	Non-Hodgkin Lymphomas	Other T and NK-cell leukemias/lymphomas	Lymphoma	C30.0-Nasal cavity	300	9719	Malignant	NK cell; natural killer cell (1995+)	Blank(s)	Blank(s)	Not a paired site	Positive histology	9719/3: Extranodal NK-/T-cell lymphoma, nasal type	9719/3: Extranodal NK-/T-cell lymphoma, nasal type	9700-9719: nhl - mature t and nk-cell lymphomas	IIb3 Mature T-cell and NK-cell lymphomas	NHL - Extranodal	Blank(s)	Blank(s)	Lymphoma	63.5 Other T cell lymphomas and NK cell neoplasms	Distant	Distant	Distant site(s)/node(s) involved	Unstaged	Stage IV	27	None	None; diagnosed at autopsy	Radiation after surgery	Surgery performed	Beam radiation	Yes	Blank(s)	Blank(s)
80-84 years	Female	2011	Not PRCDA	Asian or Pacific Islander	Non-Spanish-Hispanic-Latino	Non-Hispanic Asian or Pacific Islander	NHL - Extranodal	Malignant	Lymphoma	Lymphoma	2.1.7 NK/T-cell (excluded from anaplastic T-cell)	2(b)2.4 NK/T-cell lymph, nasal-type/aggres NK leuk	IIb Non-Hodgkin lymphomas (except Burkitt lymphoma)	5. All Other Cancer Types	Non-Hodgkin Lymphomas	Other T and NK-cell leukemias/lymphomas	Lymphoma	C30.0-Nasal cavity	300	9719	Malignant	NK cell; natural killer cell (1995+)	Blank(s)	Blank(s)	Not a paired site	Pos hist AND immunophenotyping AND/OR pos genetic studies	9719/3: Extranodal NK-/T-cell lymphoma, nasal type	9719/3: Extranodal NK-/T-cell lymphoma, nasal type	9700-9719: nhl - mature t and nk-cell lymphomas	IIb3 Mature T-cell and NK-cell lymphomas	NHL - Extranodal	Blank(s)	Blank(s)	Lymphoma	63.5 Other T cell lymphomas and NK cell neoplasms	Distant	Distant	Distant site(s)/node(s) involved	Unstaged	Stage IV	0	None	None; diagnosed at autopsy	No radiation and/or cancer-directed surgery	Not recommended	None/Unknown	No/Unknown	Blank(s)	Blank(s)
35-39 years	Male	2011	Not PRCDA	White	Non-Spanish-Hispanic-Latino	Non-Hispanic White	NHL - Extranodal	Malignant	Lymphoma	Lymphoma	2.1.7 NK/T-cell (excluded from anaplastic T-cell)	2(b)2.4 NK/T-cell lymph, nasal-type/aggres NK leuk	IIb Non-Hodgkin lymphomas (except Burkitt lymphoma)	5. All Other Cancer Types	Non-Hodgkin Lymphomas	Other T and NK-cell leukemias/lymphomas	Lymphoma	C30.0-Nasal cavity	300	9719	Malignant	NK cell; natural killer cell (1995+)	Blank(s)	Blank(s)	Not a paired site	Positive histology	9719/3: Extranodal NK-/T-cell lymphoma, nasal type	9719/3: Extranodal NK-/T-cell lymphoma, nasal type	9700-9719: nhl - mature t and nk-cell lymphomas	IIb3 Mature T-cell and NK-cell lymphomas	NHL - Extranodal	Blank(s)	Blank(s)	Lymphoma	63.5 Other T cell lymphomas and NK cell neoplasms	Regional	Regional	Regional, NOS	Unstaged	Stage II	0	None	None; diagnosed at autopsy	No radiation and/or cancer-directed surgery	Not recommended	Beam radiation	Yes	Blank(s)	Blank(s)
65-69 years	Male	2020	Not PRCDA	Asian or Pacific Islander	Non-Spanish-Hispanic-Latino	Non-Hispanic Asian or Pacific Islander	NHL - Nodal	Malignant	Blank(s)	Lymphoma	2.1.7 NK/T-cell (excluded from anaplastic T-cell)	2(b)2.4 NK/T-cell lymph, nasal-type/aggres NK leuk	IIb Non-Hodgkin lymphomas (except Burkitt lymphoma)	5. All Other Cancer Types	Non-Hodgkin Lymphomas	Other T and NK-cell leukemias/lymphomas	Lymphoma	C77.9-Lymph node, NOS	779	9719	Malignant	Unknown	8	8	Not a paired site	Positive histology	9719/3: Extranodal NK-/T-cell lymphoma, nasal type	9719/3: Extranodal NK-/T-cell lymphoma, nasal type	9700-9719: nhl - mature t and nk-cell lymphomas	IIb3 Mature T-cell and NK-cell lymphomas	NHL - Nodal	Lymphoma	Non-Hodgkin Lymphomas: Peripheral T-cell Lymphoma	Lymphoma	63.5 Other T cell lymphomas and NK cell neoplasms	Distant	Blank(s)	Blank(s)	Blank(s)	Blank(s)	0	Unknown or not applicable	None; diagnosed at autopsy	No radiation and/or cancer-directed surgery	Not recommended	None/Unknown	Yes	Blank(s)	Blank(s)
55-59 years	Male	2012	Not PRCDA	Asian or Pacific Islander	Non-Spanish-Hispanic-Latino	Non-Hispanic Asian or Pacific Islander	NHL - Extranodal	Malignant	Lymphoma	Lymphoma	2.1.7 NK/T-cell (excluded from anaplastic T-cell)	2(b)2.4 NK/T-cell lymph, nasal-type/aggres NK leuk	IIb Non-Hodgkin lymphomas (except Burkitt lymphoma)	5. All Other Cancer Types	Non-Hodgkin Lymphomas	Other T and NK-cell leukemias/lymphomas	Lymphoma	C30.0-Nasal cavity	300	9719	Malignant	NK cell; natural killer cell (1995+)	Blank(s)	Blank(s)	Right - origin of primary	Positive histology	9719/3: Extranodal NK-/T-cell lymphoma, nasal type	9719/3: Extranodal NK-/T-cell lymphoma, nasal type	9700-9719: nhl - mature t and nk-cell lymphomas	IIb3 Mature T-cell and NK-cell lymphomas	NHL - Extranodal	Blank(s)	Blank(s)	Lymphoma	63.5 Other T cell lymphomas and NK cell neoplasms	Localized	Localized	Localized only	Unstaged	Stage I	0	None	None; diagnosed at autopsy	No radiation and/or cancer-directed surgery	Not recommended	Beam radiation	No/Unknown	Blank(s)	Blank(s)
40-44 years	Male	2013	Not PRCDA	White	Spanish-Hispanic-Latino	Hispanic (All Races)	NHL - Extranodal	Malignant	Lymphoma	Lymphoma	2.1.7 NK/T-cell (excluded from anaplastic T-cell)	2(b)2.4 NK/T-cell lymph, nasal-type/aggres NK leuk	IIb Non-Hodgkin lymphomas (except Burkitt lymphoma)	5. All Other Cancer Types	Non-Hodgkin Lymphomas	Other T and NK-cell leukemias/lymphomas	Lymphoma	C30.0-Nasal cavity	300	9719	Malignant	NK cell; natural killer cell (1995+)	Blank(s)	Blank(s)	Not a paired site	Positive histology	9719/3: Extranodal NK-/T-cell lymphoma, nasal type	9719/3: Extranodal NK-/T-cell lymphoma, nasal type	9700-9719: nhl - mature t and nk-cell lymphomas	IIb3 Mature T-cell and NK-cell lymphomas	NHL - Extranodal	Blank(s)	Blank(s)	Lymphoma	63.5 Other T cell lymphomas and NK cell neoplasms	Localized	Localized	Localized only	Unstaged	Stage I	0	None	None; diagnosed at autopsy	No radiation and/or cancer-directed surgery	Not recommended	Beam radiation	Yes	Blank(s)	Blank(s)
40-44 years	Female	2013	Not PRCDA	White	Spanish-Hispanic-Latino	Hispanic (All Races)	NHL - Extranodal	Malignant	Lymphoma	Lymphoma	2.1.7 NK/T-cell (excluded from anaplastic T-cell)	2(b)2.4 NK/T-cell lymph, nasal-type/aggres NK leuk	IIb Non-Hodgkin lymphomas (except Burkitt lymphoma)	5. All Other Cancer Types	Non-Hodgkin Lymphomas	Other T and NK-cell leukemias/lymphomas	Lymphoma	C30.0-Nasal cavity	300	9719	Malignant	NK cell; natural killer cell (1995+)	Blank(s)	Blank(s)	Left - origin of primary	Positive histology	9719/3: Extranodal NK-/T-cell lymphoma, nasal type	9719/3: Extranodal NK-/T-cell lymphoma, nasal type	9700-9719: nhl - mature t and nk-cell lymphomas	IIb3 Mature T-cell and NK-cell lymphomas	NHL - Extranodal	Blank(s)	Blank(s)	Lymphoma	63.5 Other T cell lymphomas and NK cell neoplasms	Localized	Localized	Localized only	Unstaged	Stage I	50	None	None; diagnosed at autopsy	Radiation after surgery	Surgery performed	Beam radiation	Yes	Blank(s)	Blank(s)
75-79 years	Male	2020	Not PRCDA	White	Non-Spanish-Hispanic-Latino	Non-Hispanic White	NHL - Extranodal	Malignant	Blank(s)	Lymphoma	2.1.7 NK/T-cell (excluded from anaplastic T-cell)	2(b)2.4 NK/T-cell lymph, nasal-type/aggres NK leuk	IIb Non-Hodgkin lymphomas (except Burkitt lymphoma)	5. All Other Cancer Types	Non-Hodgkin Lymphomas	Other T and NK-cell leukemias/lymphomas	Lymphoma	C30.0-Nasal cavity	300	9719	Malignant	Unknown	8	8	Left - origin of primary	Positive histology	9719/3: Extranodal NK-/T-cell lymphoma, nasal type	9719/3: Extranodal NK-/T-cell lymphoma, nasal type	9700-9719: nhl - mature t and nk-cell lymphomas	IIb3 Mature T-cell and NK-cell lymphomas	NHL - Extranodal	Lymphoma	Non-Hodgkin Lymphomas: Peripheral T-cell Lymphoma	Lymphoma	63.5 Other T cell lymphomas and NK cell neoplasms	Localized	Blank(s)	Blank(s)	Blank(s)	Blank(s)	0	Unknown or not applicable	None; diagnosed at autopsy	No radiation and/or cancer-directed surgery	Not recommended	Beam radiation	Yes	Blank(s)	Blank(s)
30-34 years	Male	2013	Not PRCDA	Asian or Pacific Islander	Non-Spanish-Hispanic-Latino	Non-Hispanic Asian or Pacific Islander	NHL - Extranodal	Malignant	Lymphoma	Lymphoma	2.1.7 NK/T-cell (excluded from anaplastic T-cell)	2(b)2.4 NK/T-cell lymph, nasal-type/aggres NK leuk	IIb Non-Hodgkin lymphomas (except Burkitt lymphoma)	5. All Other Cancer Types	Non-Hodgkin Lymphomas	Other T and NK-cell leukemias/lymphomas	Lymphoma	C31.9-Accessory sinus, NOS	319	9719	Malignant	NK cell; natural killer cell (1995+)	Blank(s)	Blank(s)	Right - origin of primary	Pos hist AND immunophenotyping AND/OR pos genetic studies	9719/3: Extranodal NK-/T-cell lymphoma, nasal type	9719/3: Extranodal NK-/T-cell lymphoma, nasal type	9700-9719: nhl - mature t and nk-cell lymphomas	IIb3 Mature T-cell and NK-cell lymphomas	NHL - Extranodal	Blank(s)	Blank(s)	Lymphoma	63.5 Other T cell lymphomas and NK cell neoplasms	Regional	Regional	Regional, NOS	Unstaged	Stage II	0	None	None; diagnosed at autopsy	No radiation and/or cancer-directed surgery	Not recommended	Beam radiation	Yes	Blank(s)	Blank(s)
50-54 years	Male	2014	Not PRCDA	Asian or Pacific Islander	Non-Spanish-Hispanic-Latino	Non-Hispanic Asian or Pacific Islander	NHL - Extranodal	Malignant	Lymphoma	Lymphoma	2.1.7 NK/T-cell (excluded from anaplastic T-cell)	2(b)2.4 NK/T-cell lymph, nasal-type/aggres NK leuk	IIb Non-Hodgkin lymphomas (except Burkitt lymphoma)	5. All Other Cancer Types	Non-Hodgkin Lymphomas	Other T and NK-cell leukemias/lymphomas	Lymphoma	C30.0-Nasal cavity	300	9719	Malignant	NK cell; natural killer cell (1995+)	Blank(s)	Blank(s)	Left - origin of primary	Positive histology	9719/3: Extranodal NK-/T-cell lymphoma, nasal type	9719/3: Extranodal NK-/T-cell lymphoma, nasal type	9700-9719: nhl - mature t and nk-cell lymphomas	IIb3 Mature T-cell and NK-cell lymphomas	NHL - Extranodal	Blank(s)	Blank(s)	Lymphoma	63.5 Other T cell lymphomas and NK cell neoplasms	Localized	Localized	Localized only	Unstaged	Stage I	0	None	None; diagnosed at autopsy	No radiation and/or cancer-directed surgery	Not recommended	Beam radiation	Yes	Blank(s)	Blank(s)
80-84 years	Female	2014	Not PRCDA	Asian or Pacific Islander	Non-Spanish-Hispanic-Latino	Non-Hispanic Asian or Pacific Islander	NHL - Extranodal	Malignant	Lymphoma	Lymphoma	2.1.7 NK/T-cell (excluded from anaplastic T-cell)	2(b)2.4 NK/T-cell lymph, nasal-type/aggres NK leuk	IIb Non-Hodgkin lymphomas (except Burkitt lymphoma)	5. All Other Cancer Types	Non-Hodgkin Lymphomas	Other T and NK-cell leukemias/lymphomas	Lymphoma	C30.0-Nasal cavity	300	9719	Malignant	NK cell; natural killer cell (1995+)	Blank(s)	Blank(s)	Left - origin of primary	Positive histology	9719/3: Extranodal NK-/T-cell lymphoma, nasal type	9719/3: Extranodal NK-/T-cell lymphoma, nasal type	9700-9719: nhl - mature t and nk-cell lymphomas	IIb3 Mature T-cell and NK-cell lymphomas	NHL - Extranodal	Blank(s)	Blank(s)	Lymphoma	63.5 Other T cell lymphomas and NK cell neoplasms	Localized	Localized	Localized only	Unstaged	Stage I	27	None	None; diagnosed at autopsy	Radiation after surgery	Surgery performed	Beam radiation	No/Unknown	Blank(s)	Blank(s)
75-79 years	Female	2015	Not PRCDA	Asian or Pacific Islander	Non-Spanish-Hispanic-Latino	Non-Hispanic Asian or Pacific Islander	NHL - Nodal	Malignant	Lymphoma	Lymphoma	2.1.7 NK/T-cell (excluded from anaplastic T-cell)	2(b)2.4 NK/T-cell lymph, nasal-type/aggres NK leuk	IIb Non-Hodgkin lymphomas (except Burkitt lymphoma)	5. All Other Cancer Types	Non-Hodgkin Lymphomas	Other T and NK-cell leukemias/lymphomas	Lymphoma	C77.2-Intra-abdominal lymph nodes	772	9719	Malignant	NK cell; natural killer cell (1995+)	Blank(s)	Blank(s)	Not a paired site	Positive histology	9719/3: Extranodal NK-/T-cell lymphoma, nasal type	9719/3: Extranodal NK-/T-cell lymphoma, nasal type	9700-9719: nhl - mature t and nk-cell lymphomas	IIb3 Mature T-cell and NK-cell lymphomas	NHL - Nodal	Blank(s)	Blank(s)	Lymphoma	63.5 Other T cell lymphomas and NK cell neoplasms	Distant	Distant	Distant site(s)/node(s) involved	Unstaged	Stage IV	0	Unknown or not applicable	None; diagnosed at autopsy	No radiation and/or cancer-directed surgery	Not recommended	None/Unknown	Yes	Blank(s)	Blank(s)
55-59 years	Female	2015	Not PRCDA	Asian or Pacific Islander	Non-Spanish-Hispanic-Latino	Non-Hispanic Asian or Pacific Islander	NHL - Extranodal	Malignant	Lymphoma	Lymphoma	2.1.7 NK/T-cell (excluded from anaplastic T-cell)	2(b)2.4 NK/T-cell lymph, nasal-type/aggres NK leuk	IIb Non-Hodgkin lymphomas (except Burkitt lymphoma)	5. All Other Cancer Types	Non-Hodgkin Lymphomas	Other T and NK-cell leukemias/lymphomas	Lymphoma	C30.0-Nasal cavity	300	9719	Malignant	NK cell; natural killer cell (1995+)	Blank(s)	Blank(s)	Bilateral, single primary	Positive histology	9719/3: Extranodal NK-/T-cell lymphoma, nasal type	9719/3: Extranodal NK-/T-cell lymphoma, nasal type	9700-9719: nhl - mature t and nk-cell lymphomas	IIb3 Mature T-cell and NK-cell lymphomas	NHL - Extranodal	Blank(s)	Blank(s)	Lymphoma	63.5 Other T cell lymphomas and NK cell neoplasms	Distant	Distant	Distant site(s)/node(s) involved	Unstaged	Stage IV	0	None	None; diagnosed at autopsy	No radiation and/or cancer-directed surgery	Not recommended	None/Unknown	Yes	Blank(s)	Blank(s)
25-29 years	Male	2015	Not PRCDA	White	Spanish-Hispanic-Latino	Hispanic (All Races)	NHL - Extranodal	Malignant	Lymphoma	Lymphoma	2.1.7 NK/T-cell (excluded from anaplastic T-cell)	2(b)2.4 NK/T-cell lymph, nasal-type/aggres NK leuk	IIb Non-Hodgkin lymphomas (except Burkitt lymphoma)	5. All Other Cancer Types	Non-Hodgkin Lymphomas	Other T and NK-cell leukemias/lymphomas	Lymphoma	C30.0-Nasal cavity	300	9719	Malignant	NK cell; natural killer cell (1995+)	Blank(s)	Blank(s)	Left - origin of primary	Positive histology	9719/3: Extranodal NK-/T-cell lymphoma, nasal type	9719/3: Extranodal NK-/T-cell lymphoma, nasal type	9700-9719: nhl - mature t and nk-cell lymphomas	IIb3 Mature T-cell and NK-cell lymphomas	NHL - Extranodal	Blank(s)	Blank(s)	Lymphoma	63.5 Other T cell lymphomas and NK cell neoplasms	Localized	Localized	Localized only	Unstaged	Stage I	30	None	None; diagnosed at autopsy	Radiation after surgery	Surgery performed	Beam radiation	Yes	Blank(s)	Blank(s)
80-84 years	Male	2015	Not PRCDA	White	Spanish-Hispanic-Latino	Hispanic (All Races)	NHL - Extranodal	Malignant	Lymphoma	Lymphoma	2.1.7 NK/T-cell (excluded from anaplastic T-cell)	2(b)2.4 NK/T-cell lymph, nasal-type/aggres NK leuk	IIb Non-Hodgkin lymphomas (except Burkitt lymphoma)	5. All Other Cancer Types	Non-Hodgkin Lymphomas	Other T and NK-cell leukemias/lymphomas	Lymphoma	C30.0-Nasal cavity	300	9719	Malignant	NK cell; natural killer cell (1995+)	Blank(s)	Blank(s)	Right - origin of primary	Pos hist AND immunophenotyping AND/OR pos genetic studies	9719/3: Extranodal NK-/T-cell lymphoma, nasal type	9719/3: Extranodal NK-/T-cell lymphoma, nasal type	9700-9719: nhl - mature t and nk-cell lymphomas	IIb3 Mature T-cell and NK-cell lymphomas	NHL - Extranodal	Blank(s)	Blank(s)	Lymphoma	63.5 Other T cell lymphomas and NK cell neoplasms	Localized	Localized	Localized only	Unstaged	Stage I	27	None	None; diagnosed at autopsy	Radiation after surgery	Surgery performed	Beam radiation	No/Unknown	Blank(s)	Blank(s)
35-39 years	Female	2015	Not PRCDA	Asian or Pacific Islander	Non-Spanish-Hispanic-Latino	Non-Hispanic Asian or Pacific Islander	NHL - Extranodal	Malignant	Lymphoma	Lymphoma	2.1.7 NK/T-cell (excluded from anaplastic T-cell)	2(b)2.4 NK/T-cell lymph, nasal-type/aggres NK leuk	IIb Non-Hodgkin lymphomas (except Burkitt lymphoma)	5. All Other Cancer Types	Non-Hodgkin Lymphomas	Other T and NK-cell leukemias/lymphomas	Lymphoma	C30.0-Nasal cavity	300	9719	Malignant	NK cell; natural killer cell (1995+)	Blank(s)	Blank(s)	Left - origin of primary	Pos hist AND immunophenotyping AND/OR pos genetic studies	9719/3: Extranodal NK-/T-cell lymphoma, nasal type	9719/3: Extranodal NK-/T-cell lymphoma, nasal type	9700-9719: nhl - mature t and nk-cell lymphomas	IIb3 Mature T-cell and NK-cell lymphomas	NHL - Extranodal	Blank(s)	Blank(s)	Lymphoma	63.5 Other T cell lymphomas and NK cell neoplasms	Localized	Localized	Localized only	Unstaged	Stage I	0	None	None; diagnosed at autopsy	No radiation and/or cancer-directed surgery	Not recommended	Beam radiation	Yes	Blank(s)	Blank(s)
80-84 years	Female	2015	Not PRCDA	Asian or Pacific Islander	Non-Spanish-Hispanic-Latino	Non-Hispanic Asian or Pacific Islander	NHL - Extranodal	Malignant	Lymphoma	Lymphoma	2.1.7 NK/T-cell (excluded from anaplastic T-cell)	2(b)2.4 NK/T-cell lymph, nasal-type/aggres NK leuk	IIb Non-Hodgkin lymphomas (except Burkitt lymphoma)	5. All Other Cancer Types	Non-Hodgkin Lymphomas	Other T and NK-cell leukemias/lymphomas	Lymphoma	C30.0-Nasal cavity	300	9719	Malignant	NK cell; natural killer cell (1995+)	Blank(s)	Blank(s)	Not a paired site	Positive histology	9719/3: Extranodal NK-/T-cell lymphoma, nasal type	9719/3: Extranodal NK-/T-cell lymphoma, nasal type	9700-9719: nhl - mature t and nk-cell lymphomas	IIb3 Mature T-cell and NK-cell lymphomas	NHL - Extranodal	Blank(s)	Blank(s)	Lymphoma	63.5 Other T cell lymphomas and NK cell neoplasms	Distant	Distant	Distant site(s)/node(s) involved	Unstaged	Stage IV	0	None	None; diagnosed at autopsy	No radiation and/or cancer-directed surgery	Not recommended	None/Unknown	No/Unknown	Blank(s)	Blank(s)
60-64 years	Female	2015	Not PRCDA	Asian or Pacific Islander	Non-Spanish-Hispanic-Latino	Non-Hispanic Asian or Pacific Islander	NHL - Extranodal	Malignant	Lymphoma	Lymphoma	2.1.7 NK/T-cell (excluded from anaplastic T-cell)	2(b)2.4 NK/T-cell lymph, nasal-type/aggres NK leuk	IIb Non-Hodgkin lymphomas (except Burkitt lymphoma)	5. All Other Cancer Types	Non-Hodgkin Lymphomas	Other T and NK-cell leukemias/lymphomas	Lymphoma	C30.0-Nasal cavity	300	9719	Malignant	NK cell; natural killer cell (1995+)	Blank(s)	Blank(s)	Left - origin of primary	Pos hist AND immunophenotyping AND/OR pos genetic studies	9719/3: Extranodal NK-/T-cell lymphoma, nasal type	9719/3: Extranodal NK-/T-cell lymphoma, nasal type	9700-9719: nhl - mature t and nk-cell lymphomas	IIb3 Mature T-cell and NK-cell lymphomas	NHL - Extranodal	Blank(s)	Blank(s)	Lymphoma	63.5 Other T cell lymphomas and NK cell neoplasms	Localized	Localized	Localized only	Unstaged	Stage I	22	None	None; diagnosed at autopsy	No radiation and/or cancer-directed surgery	Surgery performed	None/Unknown	Yes	Blank(s)	Blank(s)
45-49 years	Male	2016	Not PRCDA	Asian or Pacific Islander	Non-Spanish-Hispanic-Latino	Non-Hispanic Asian or Pacific Islander	NHL - Nodal	Malignant	Lymphoma	Lymphoma	2.1.7 NK/T-cell (excluded from anaplastic T-cell)	2(b)2.4 NK/T-cell lymph, nasal-type/aggres NK leuk	IIb Non-Hodgkin lymphomas (except Burkitt lymphoma)	5. All Other Cancer Types	Non-Hodgkin Lymphomas	Other T and NK-cell leukemias/lymphomas	Lymphoma	C77.8-Lymph nodes of multiple regions	778	9719	Malignant	NK cell; natural killer cell (1995+)	Blank(s)	Blank(s)	Bilateral, single primary	Positive histology	9719/3: Extranodal NK-/T-cell lymphoma, nasal type	9719/3: Extranodal NK-/T-cell lymphoma, nasal type	9700-9719: nhl - mature t and nk-cell lymphomas	IIb3 Mature T-cell and NK-cell lymphomas	NHL - Nodal	Blank(s)	Blank(s)	Lymphoma	63.5 Other T cell lymphomas and NK cell neoplasms	Distant	Distant	Distant site(s)/node(s) involved	Blank(s)	Blank(s)	0	Unknown or not applicable	None; diagnosed at autopsy	No radiation and/or cancer-directed surgery	Not recommended	None/Unknown	Yes	Blank(s)	Blank(s)
55-59 years	Female	2017	Not PRCDA	Asian or Pacific Islander	Non-Spanish-Hispanic-Latino	Non-Hispanic Asian or Pacific Islander	NHL - Nodal	Malignant	Lymphoma	Lymphoma	2.1.7 NK/T-cell (excluded from anaplastic T-cell)	2(b)2.4 NK/T-cell lymph, nasal-type/aggres NK leuk	IIb Non-Hodgkin lymphomas (except Burkitt lymphoma)	5. All Other Cancer Types	Non-Hodgkin Lymphomas	Other T and NK-cell leukemias/lymphomas	Lymphoma	C77.9-Lymph node, NOS	779	9719	Malignant	NK cell; natural killer cell (1995+)	Blank(s)	Blank(s)	Not a paired site	Positive histology	9719/3: Extranodal NK-/T-cell lymphoma, nasal type	9719/3: Extranodal NK-/T-cell lymphoma, nasal type	9700-9719: nhl - mature t and nk-cell lymphomas	IIb3 Mature T-cell and NK-cell lymphomas	NHL - Nodal	Blank(s)	Blank(s)	Lymphoma	63.5 Other T cell lymphomas and NK cell neoplasms	Distant	Distant	Distant site(s)/node(s) involved	Blank(s)	Blank(s)	0	Unknown or not applicable	None; diagnosed at autopsy	No radiation and/or cancer-directed surgery	Not recommended	None/Unknown	Yes	Blank(s)	Blank(s)
50-54 years	Male	2017	Not PRCDA	White	Non-Spanish-Hispanic-Latino	Non-Hispanic White	NHL - Extranodal	Malignant	Lymphoma	Lymphoma	2.1.7 NK/T-cell (excluded from anaplastic T-cell)	2(b)2.4 NK/T-cell lymph, nasal-type/aggres NK leuk	IIb Non-Hodgkin lymphomas (except Burkitt lymphoma)	5. All Other Cancer Types	Non-Hodgkin Lymphomas	Other T and NK-cell leukemias/lymphomas	Lymphoma	C30.0-Nasal cavity	300	9719	Malignant	NK cell; natural killer cell (1995+)	Blank(s)	Blank(s)	Bilateral, single primary	Positive histology	9719/3: Extranodal NK-/T-cell lymphoma, nasal type	9719/3: Extranodal NK-/T-cell lymphoma, nasal type	9700-9719: nhl - mature t and nk-cell lymphomas	IIb3 Mature T-cell and NK-cell lymphomas	NHL - Extranodal	Blank(s)	Blank(s)	Lymphoma	63.5 Other T cell lymphomas and NK cell neoplasms	Localized	Localized	Localized only	Blank(s)	Blank(s)	0	None	None; diagnosed at autopsy	No radiation and/or cancer-directed surgery	Not recommended	Beam radiation	Yes	Blank(s)	Blank(s)
05-09 years	Male	2008	Not PRCDA	White	Spanish-Hispanic-Latino	Hispanic (All Races)	NHL - Extranodal	Malignant	Lymphoma	Lymphoma	2.1.7 NK/T-cell (excluded from anaplastic T-cell)	2(b)2.4 NK/T-cell lymph, nasal-type/aggres NK leuk	IIb Non-Hodgkin lymphomas (except Burkitt lymphoma)	5. All Other Cancer Types	Non-Hodgkin Lymphomas	Other T and NK-cell leukemias/lymphomas	Lymphoma	C14.8-Overlapping lesion of lip, oral cavity & pharynx	148	9719	Malignant	NK cell; natural killer cell (1995+)	Blank(s)	Blank(s)	Not a paired site	Positive histology	9719/3: Extranodal NK-/T-cell lymphoma, nasal type	9719/3: Extranodal NK-/T-cell lymphoma, nasal type	9700-9719: nhl - mature t and nk-cell lymphomas	IIb3 Mature T-cell and NK-cell lymphomas	NHL - Extranodal	Blank(s)	Blank(s)	Blank(s)	63.5 Other T cell lymphomas and NK cell neoplasms	Unknown/unstaged	Unknown/unstaged	Unknown/unstaged/unspecified/DCO	Unstaged	Unknown	0	Unknown or not applicable	None; diagnosed at autopsy	No radiation and/or cancer-directed surgery	Not recommended	None/Unknown	Yes	Blank(s)	Blank(s)
85+ years	Male	2018	Not PRCDA	Asian or Pacific Islander	Non-Spanish-Hispanic-Latino	Non-Hispanic Asian or Pacific Islander	NHL - Extranodal	Malignant	Blank(s)	Lymphoma	2.1.7 NK/T-cell (excluded from anaplastic T-cell)	2(b)2.4 NK/T-cell lymph, nasal-type/aggres NK leuk	IIb Non-Hodgkin lymphomas (except Burkitt lymphoma)	5. All Other Cancer Types	Non-Hodgkin Lymphomas	Other T and NK-cell leukemias/lymphomas	Lymphoma	C30.0-Nasal cavity	300	9719	Malignant	Unknown	8	8	Bilateral, single primary	Positive histology	9719/3: Extranodal NK-/T-cell lymphoma, nasal type	9719/3: Extranodal NK-/T-cell lymphoma, nasal type	9700-9719: nhl - mature t and nk-cell lymphomas	IIb3 Mature T-cell and NK-cell lymphomas	NHL - Extranodal	Lymphoma	Non-Hodgkin Lymphomas: Peripheral T-cell Lymphoma	Lymphoma	63.5 Other T cell lymphomas and NK cell neoplasms	Distant	Blank(s)	Blank(s)	Blank(s)	Blank(s)	0	None	None; diagnosed at autopsy	No radiation and/or cancer-directed surgery	Not recommended	Beam radiation	Yes	Blank(s)	Blank(s)
85+ years	Female	2018	Not PRCDA	Asian or Pacific Islander	Non-Spanish-Hispanic-Latino	Non-Hispanic Asian or Pacific Islander	NHL - Extranodal	Malignant	Blank(s)	Lymphoma	2.1.7 NK/T-cell (excluded from anaplastic T-cell)	2(b)2.4 NK/T-cell lymph, nasal-type/aggres NK leuk	IIb Non-Hodgkin lymphomas (except Burkitt lymphoma)	5. All Other Cancer Types	Non-Hodgkin Lymphomas	Other T and NK-cell leukemias/lymphomas	Lymphoma	C30.0-Nasal cavity	300	9719	Malignant	Unknown	8	8	Left - origin of primary	Pos hist AND immunophenotyping AND/OR pos genetic studies	9719/3: Extranodal NK-/T-cell lymphoma, nasal type	9719/3: Extranodal NK-/T-cell lymphoma, nasal type	9700-9719: nhl - mature t and nk-cell lymphomas	IIb3 Mature T-cell and NK-cell lymphomas	NHL - Extranodal	Lymphoma	Non-Hodgkin Lymphomas: Peripheral T-cell Lymphoma	Lymphoma	63.5 Other T cell lymphomas and NK cell neoplasms	Distant	Blank(s)	Blank(s)	Blank(s)	Blank(s)	0	None	None; diagnosed at autopsy	No radiation and/or cancer-directed surgery	Not recommended	Beam radiation	No/Unknown	Blank(s)	Blank(s)
80-84 years	Female	2018	Not PRCDA	Asian or Pacific Islander	Non-Spanish-Hispanic-Latino	Non-Hispanic Asian or Pacific Islander	NHL - Extranodal	Malignant	Blank(s)	Lymphoma	2.1.7 NK/T-cell (excluded from anaplastic T-cell)	2(b)2.4 NK/T-cell lymph, nasal-type/aggres NK leuk	IIb Non-Hodgkin lymphomas (except Burkitt lymphoma)	5. All Other Cancer Types	Non-Hodgkin Lymphomas	Other T and NK-cell leukemias/lymphomas	Lymphoma	C30.0-Nasal cavity	300	9719	Malignant	Unknown	8	8	Not a paired site	Positive histology	9719/3: Extranodal NK-/T-cell lymphoma, nasal type	9719/3: Extranodal NK-/T-cell lymphoma, nasal type	9700-9719: nhl - mature t and nk-cell lymphomas	IIb3 Mature T-cell and NK-cell lymphomas	NHL - Extranodal	Lymphoma	Non-Hodgkin Lymphomas: Peripheral T-cell Lymphoma	Lymphoma	63.5 Other T cell lymphomas and NK cell neoplasms	Distant	Blank(s)	Blank(s)	Blank(s)	Blank(s)	0	None	None; diagnosed at autopsy	No radiation and/or cancer-directed surgery	Not recommended	Beam radiation	No/Unknown	Blank(s)	Blank(s)
50-54 years	Female	2018	Not PRCDA	White	Non-Spanish-Hispanic-Latino	Non-Hispanic White	NHL - Extranodal	Malignant	Blank(s)	Lymphoma	2.1.7 NK/T-cell (excluded from anaplastic T-cell)	2(b)2.4 NK/T-cell lymph, nasal-type/aggres NK leuk	IIb Non-Hodgkin lymphomas (except Burkitt lymphoma)	5. All Other Cancer Types	Non-Hodgkin Lymphomas	Other T and NK-cell leukemias/lymphomas	Lymphoma	C30.0-Nasal cavity	300	9719	Malignant	Unknown	8	8	Not a paired site	Pos hist AND immunophenotyping AND/OR pos genetic studies	9719/3: Extranodal NK-/T-cell lymphoma, nasal type	9719/3: Extranodal NK-/T-cell lymphoma, nasal type	9700-9719: nhl - mature t and nk-cell lymphomas	IIb3 Mature T-cell and NK-cell lymphomas	NHL - Extranodal	Lymphoma	Non-Hodgkin Lymphomas: Peripheral T-cell Lymphoma	Lymphoma	63.5 Other T cell lymphomas and NK cell neoplasms	Localized	Blank(s)	Blank(s)	Blank(s)	Blank(s)	30	None	None; diagnosed at autopsy	Radiation after surgery	Surgery performed	Beam radiation	Yes	Blank(s)	Blank(s)
45-49 years	Male	2018	Not PRCDA	Asian or Pacific Islander	Non-Spanish-Hispanic-Latino	Non-Hispanic Asian or Pacific Islander	NHL - Extranodal	Malignant	Blank(s)	Lymphoma	2.1.7 NK/T-cell (excluded from anaplastic T-cell)	2(b)2.4 NK/T-cell lymph, nasal-type/aggres NK leuk	IIb Non-Hodgkin lymphomas (except Burkitt lymphoma)	5. All Other Cancer Types	Non-Hodgkin Lymphomas	Other T and NK-cell leukemias/lymphomas	Lymphoma	C11.9-Nasopharynx, NOS	119	9719	Malignant	Unknown	8	8	Not a paired site	Positive histology	9719/3: Extranodal NK-/T-cell lymphoma, nasal type	9719/3: Extranodal NK-/T-cell lymphoma, nasal type	9700-9719: nhl - mature t and nk-cell lymphomas	IIb3 Mature T-cell and NK-cell lymphomas	NHL - Extranodal	Lymphoma	Non-Hodgkin Lymphomas: Peripheral T-cell Lymphoma	Lymphoma	63.5 Other T cell lymphomas and NK cell neoplasms	Regional	Blank(s)	Blank(s)	Blank(s)	Blank(s)	0	None	None; diagnosed at autopsy	No radiation and/or cancer-directed surgery	Not recommended	Recommended, unknown if administered	Yes	Blank(s)	Blank(s)
60-64 years	Female	2018	Not PRCDA	Asian or Pacific Islander	Non-Spanish-Hispanic-Latino	Non-Hispanic Asian or Pacific Islander	NHL - Extranodal	Malignant	Blank(s)	Lymphoma	2.1.7 NK/T-cell (excluded from anaplastic T-cell)	2(b)2.4 NK/T-cell lymph, nasal-type/aggres NK leuk	IIb Non-Hodgkin lymphomas (except Burkitt lymphoma)	5. All Other Cancer Types	Non-Hodgkin Lymphomas	Other T and NK-cell leukemias/lymphomas	Lymphoma	C30.0-Nasal cavity	300	9719	Malignant	Unknown	8	8	Right - origin of primary	Positive histology	9719/3: Extranodal NK-/T-cell lymphoma, nasal type	9719/3: Extranodal NK-/T-cell lymphoma, nasal type	9700-9719: nhl - mature t and nk-cell lymphomas	IIb3 Mature T-cell and NK-cell lymphomas	NHL - Extranodal	Lymphoma	Non-Hodgkin Lymphomas: Peripheral T-cell Lymphoma	Lymphoma	63.5 Other T cell lymphomas and NK cell neoplasms	Distant	Blank(s)	Blank(s)	Blank(s)	Blank(s)	0	None	None; diagnosed at autopsy	No radiation and/or cancer-directed surgery	Not recommended	None/Unknown	Yes	Blank(s)	Blank(s)
60-64 years	Male	2018	Not PRCDA	Asian or Pacific Islander	Non-Spanish-Hispanic-Latino	Non-Hispanic Asian or Pacific Islander	NHL - Extranodal	Malignant	Blank(s)	Lymphoma	2.1.7 NK/T-cell (excluded from anaplastic T-cell)	2(b)2.4 NK/T-cell lymph, nasal-type/aggres NK leuk	IIb Non-Hodgkin lymphomas (except Burkitt lymphoma)	5. All Other Cancer Types	Non-Hodgkin Lymphomas	Other T and NK-cell leukemias/lymphomas	Lymphoma	C30.0-Nasal cavity	300	9719	Malignant	Unknown	8	8	Not a paired site	Pos hist AND immunophenotyping AND/OR pos genetic studies	9719/3: Extranodal NK-/T-cell lymphoma, nasal type	9719/3: Extranodal NK-/T-cell lymphoma, nasal type	9700-9719: nhl - mature t and nk-cell lymphomas	IIb3 Mature T-cell and NK-cell lymphomas	NHL - Extranodal	Lymphoma	Non-Hodgkin Lymphomas: Peripheral T-cell Lymphoma	Lymphoma	63.5 Other T cell lymphomas and NK cell neoplasms	Regional	Blank(s)	Blank(s)	Blank(s)	Blank(s)	27	Unknown or not applicable	None; diagnosed at autopsy	Radiation after surgery	Surgery performed	Beam radiation	Yes	Blank(s)	Blank(s)
55-59 years	Male	2019	Not PRCDA	Asian or Pacific Islander	Non-Spanish-Hispanic-Latino	Non-Hispanic Asian or Pacific Islander	NHL - Nodal	Malignant	Blank(s)	Lymphoma	2.1.7 NK/T-cell (excluded from anaplastic T-cell)	2(b)2.4 NK/T-cell lymph, nasal-type/aggres NK leuk	IIb Non-Hodgkin lymphomas (except Burkitt lymphoma)	5. All Other Cancer Types	Non-Hodgkin Lymphomas	Other T and NK-cell leukemias/lymphomas	Lymphoma	C77.9-Lymph node, NOS	779	9719	Malignant	Unknown	8	8	Not a paired site	Pos hist AND immunophenotyping AND/OR pos genetic studies	9719/3: Extranodal NK-/T-cell lymphoma, nasal type	9719/3: Extranodal NK-/T-cell lymphoma, nasal type	9700-9719: nhl - mature t and nk-cell lymphomas	IIb3 Mature T-cell and NK-cell lymphomas	NHL - Nodal	Lymphoma	Non-Hodgkin Lymphomas: Peripheral T-cell Lymphoma	Lymphoma	63.5 Other T cell lymphomas and NK cell neoplasms	Distant	Blank(s)	Blank(s)	Blank(s)	Blank(s)	0	Unknown or not applicable	None; diagnosed at autopsy	No radiation and/or cancer-directed surgery	Not recommended	None/Unknown	Yes	Blank(s)	Blank(s)
15-19 years	Male	2016	Not PRCDA	White	Spanish-Hispanic-Latino	Hispanic (All Races)	NHL - Extranodal	Malignant	Lymphoma	Lymphoma	2.1.7 NK/T-cell (excluded from anaplastic T-cell)	2(b)2.4 NK/T-cell lymph, nasal-type/aggres NK leuk	IIb Non-Hodgkin lymphomas (except Burkitt lymphoma)	5. All Other Cancer Types	Non-Hodgkin Lymphomas	Other T and NK-cell leukemias/lymphomas	Lymphoma	C30.0-Nasal cavity	300	9719	Malignant	NK cell; natural killer cell (1995+)	Blank(s)	Blank(s)	Left - origin of primary	Pos hist AND immunophenotyping AND/OR pos genetic studies	9719/3: Extranodal NK-/T-cell lymphoma, nasal type	9719/3: Extranodal NK-/T-cell lymphoma, nasal type	9700-9719: nhl - mature t and nk-cell lymphomas	IIb3 Mature T-cell and NK-cell lymphomas	NHL - Extranodal	Blank(s)	Blank(s)	Lymphoma	63.5 Other T cell lymphomas and NK cell neoplasms	Regional	Regional	Regional, NOS	Blank(s)	Blank(s)	0	None	None; diagnosed at autopsy	No radiation and/or cancer-directed surgery	Not recommended	None/Unknown	No/Unknown	Blank(s)	Blank(s)
60-64 years	Female	2019	Not PRCDA	Black	Non-Spanish-Hispanic-Latino	Non-Hispanic Black	NHL - Extranodal	Malignant	Blank(s)	Lymphoma	2.1.7 NK/T-cell (excluded from anaplastic T-cell)	2(b)2.4 NK/T-cell lymph, nasal-type/aggres NK leuk	IIb Non-Hodgkin lymphomas (except Burkitt lymphoma)	5. All Other Cancer Types	Non-Hodgkin Lymphomas	Other T and NK-cell leukemias/lymphomas	Lymphoma	C30.0-Nasal cavity	300	9719	Malignant	Unknown	8	8	Not a paired site	Positive histology	9719/3: Extranodal NK-/T-cell lymphoma, nasal type	9719/3: Extranodal NK-/T-cell lymphoma, nasal type	9700-9719: nhl - mature t and nk-cell lymphomas	IIb3 Mature T-cell and NK-cell lymphomas	NHL - Extranodal	Lymphoma	Non-Hodgkin Lymphomas: Peripheral T-cell Lymphoma	Lymphoma	63.5 Other T cell lymphomas and NK cell neoplasms	Regional	Blank(s)	Blank(s)	Blank(s)	Blank(s)	0	None	None; diagnosed at autopsy	No radiation and/or cancer-directed surgery	Not recommended	Beam radiation	No/Unknown	Blank(s)	Blank(s)
40-44 years	Male	2018	Not PRCDA	White	Spanish-Hispanic-Latino	Hispanic (All Races)	NHL - Extranodal	Malignant	Blank(s)	Lymphoma	2.1.7 NK/T-cell (excluded from anaplastic T-cell)	2(b)2.4 NK/T-cell lymph, nasal-type/aggres NK leuk	IIb Non-Hodgkin lymphomas (except Burkitt lymphoma)	5. All Other Cancer Types	Non-Hodgkin Lymphomas	Other T and NK-cell leukemias/lymphomas	Lymphoma	C30.0-Nasal cavity	300	9719	Malignant	Unknown	8	8	Right - origin of primary	Positive histology	9719/3: Extranodal NK-/T-cell lymphoma, nasal type	9719/3: Extranodal NK-/T-cell lymphoma, nasal type	9700-9719: nhl - mature t and nk-cell lymphomas	IIb3 Mature T-cell and NK-cell lymphomas	NHL - Extranodal	Lymphoma	Non-Hodgkin Lymphomas: Peripheral T-cell Lymphoma	Lymphoma	63.5 Other T cell lymphomas and NK cell neoplasms	Localized	Blank(s)	Blank(s)	Blank(s)	Blank(s)	0	None	None; diagnosed at autopsy	No radiation and/or cancer-directed surgery	Not recommended	Beam radiation	Yes	Blank(s)	Blank(s)
60-64 years	Male	2019	Not PRCDA	Asian or Pacific Islander	Non-Spanish-Hispanic-Latino	Non-Hispanic Asian or Pacific Islander	NHL - Extranodal	Malignant	Blank(s)	Lymphoma	2.1.7 NK/T-cell (excluded from anaplastic T-cell)	2(b)2.4 NK/T-cell lymph, nasal-type/aggres NK leuk	IIb Non-Hodgkin lymphomas (except Burkitt lymphoma)	5. All Other Cancer Types	Non-Hodgkin Lymphomas	Other T and NK-cell leukemias/lymphomas	Lymphoma	C30.0-Nasal cavity	300	9719	Malignant	Unknown	8	8	Left - origin of primary	Positive histology	9719/3: Extranodal NK-/T-cell lymphoma, nasal type	9719/3: Extranodal NK-/T-cell lymphoma, nasal type	9700-9719: nhl - mature t and nk-cell lymphomas	IIb3 Mature T-cell and NK-cell lymphomas	NHL - Extranodal	Lymphoma	Non-Hodgkin Lymphomas: Peripheral T-cell Lymphoma	Lymphoma	63.5 Other T cell lymphomas and NK cell neoplasms	Localized	Blank(s)	Blank(s)	Blank(s)	Blank(s)	0	Unknown or not applicable	None; diagnosed at autopsy	No radiation and/or cancer-directed surgery	Not recommended	Beam radiation	Yes	Blank(s)	Blank(s)
40-44 years	Male	2019	Not PRCDA	White	Non-Spanish-Hispanic-Latino	Non-Hispanic White	NHL - Nodal	Malignant	Blank(s)	Lymphoma	2.1.7 NK/T-cell (excluded from anaplastic T-cell)	2(b)2.4 NK/T-cell lymph, nasal-type/aggres NK leuk	IIb Non-Hodgkin lymphomas (except Burkitt lymphoma)	5. All Other Cancer Types	Non-Hodgkin Lymphomas	Other T and NK-cell leukemias/lymphomas	Lymphoma	C77.0-Lymph nodes of head, face & neck	770	9719	Malignant	Unknown	8	8	Not a paired site	Positive histology	9719/3: Extranodal NK-/T-cell lymphoma, nasal type	9719/3: Extranodal NK-/T-cell lymphoma, nasal type	9700-9719: nhl - mature t and nk-cell lymphomas	IIb3 Mature T-cell and NK-cell lymphomas	NHL - Nodal	Lymphoma	Non-Hodgkin Lymphomas: Peripheral T-cell Lymphoma	Lymphoma	63.5 Other T cell lymphomas and NK cell neoplasms	Regional	Blank(s)	Blank(s)	Blank(s)	Blank(s)	0	Unknown or not applicable	None; diagnosed at autopsy	No radiation and/or cancer-directed surgery	Not recommended	Beam radiation	Yes	Blank(s)	Blank(s)
60-64 years	Male	2019	Not PRCDA	White	Spanish-Hispanic-Latino	Hispanic (All Races)	NHL - Extranodal	Malignant	Blank(s)	Lymphoma	2.1.7 NK/T-cell (excluded from anaplastic T-cell)	2(b)2.4 NK/T-cell lymph, nasal-type/aggres NK leuk	IIb Non-Hodgkin lymphomas (except Burkitt lymphoma)	5. All Other Cancer Types	Non-Hodgkin Lymphomas	Other T and NK-cell leukemias/lymphomas	Lymphoma	C30.0-Nasal cavity	300	9719	Malignant	Unknown	8	8	Right - origin of primary	Positive histology	9719/3: Extranodal NK-/T-cell lymphoma, nasal type	9719/3: Extranodal NK-/T-cell lymphoma, nasal type	9700-9719: nhl - mature t and nk-cell lymphomas	IIb3 Mature T-cell and NK-cell lymphomas	NHL - Extranodal	Lymphoma	Non-Hodgkin Lymphomas: Peripheral T-cell Lymphoma	Lymphoma	63.5 Other T cell lymphomas and NK cell neoplasms	Localized	Blank(s)	Blank(s)	Blank(s)	Blank(s)	0	None	None; diagnosed at autopsy	No radiation and/or cancer-directed surgery	Not recommended	Beam radiation	Yes	Blank(s)	Blank(s)
65-69 years	Female	2019	Not PRCDA	Asian or Pacific Islander	Non-Spanish-Hispanic-Latino	Non-Hispanic Asian or Pacific Islander	NHL - Extranodal	Malignant	Blank(s)	Lymphoma	2.1.7 NK/T-cell (excluded from anaplastic T-cell)	2(b)2.4 NK/T-cell lymph, nasal-type/aggres NK leuk	IIb Non-Hodgkin lymphomas (except Burkitt lymphoma)	5. All Other Cancer Types	Non-Hodgkin Lymphomas	Other T and NK-cell leukemias/lymphomas	Lymphoma	C30.0-Nasal cavity	300	9719	Malignant	Unknown	8	8	Left - origin of primary	Positive histology	9719/3: Extranodal NK-/T-cell lymphoma, nasal type	9719/3: Extranodal NK-/T-cell lymphoma, nasal type	9700-9719: nhl - mature t and nk-cell lymphomas	IIb3 Mature T-cell and NK-cell lymphomas	NHL - Extranodal	Lymphoma	Non-Hodgkin Lymphomas: Peripheral T-cell Lymphoma	Lymphoma	63.5 Other T cell lymphomas and NK cell neoplasms	Distant	Blank(s)	Blank(s)	Blank(s)	Blank(s)	30	Unknown or not applicable	None; diagnosed at autopsy	No radiation and/or cancer-directed surgery	Surgery performed	None/Unknown	Yes	Blank(s)	Blank(s)
85+ years	Male	2019	Not PRCDA	Asian or Pacific Islander	Non-Spanish-Hispanic-Latino	Non-Hispanic Asian or Pacific Islander	NHL - Extranodal	Malignant	Blank(s)	Lymphoma	2.1.7 NK/T-cell (excluded from anaplastic T-cell)	2(b)2.4 NK/T-cell lymph, nasal-type/aggres NK leuk	IIb Non-Hodgkin lymphomas (except Burkitt lymphoma)	5. All Other Cancer Types	Non-Hodgkin Lymphomas	Other T and NK-cell leukemias/lymphomas	Lymphoma	C30.0-Nasal cavity	300	9719	Malignant	Unknown	8	8	Right - origin of primary	Positive histology	9719/3: Extranodal NK-/T-cell lymphoma, nasal type	9719/3: Extranodal NK-/T-cell lymphoma, nasal type	9700-9719: nhl - mature t and nk-cell lymphomas	IIb3 Mature T-cell and NK-cell lymphomas	NHL - Extranodal	Lymphoma	Non-Hodgkin Lymphomas: Peripheral T-cell Lymphoma	Lymphoma	63.5 Other T cell lymphomas and NK cell neoplasms	Localized	Blank(s)	Blank(s)	Blank(s)	Blank(s)	0	None	None; diagnosed at autopsy	No radiation and/or cancer-directed surgery	Not recommended	Beam radiation	No/Unknown	Blank(s)	Blank(s)
55-59 years	Female	2019	Not PRCDA	White	Non-Spanish-Hispanic-Latino	Non-Hispanic White	NHL - Extranodal	Malignant	Blank(s)	Lymphoma	2.1.7 NK/T-cell (excluded from anaplastic T-cell)	2(b)2.4 NK/T-cell lymph, nasal-type/aggres NK leuk	IIb Non-Hodgkin lymphomas (except Burkitt lymphoma)	5. All Other Cancer Types	Non-Hodgkin Lymphomas	Other T and NK-cell leukemias/lymphomas	Lymphoma	C30.0-Nasal cavity	300	9719	Malignant	Unknown	8	8	Left - origin of primary	Pos hist AND immunophenotyping AND/OR pos genetic studies	9719/3: Extranodal NK-/T-cell lymphoma, nasal type	9719/3: Extranodal NK-/T-cell lymphoma, nasal type	9700-9719: nhl - mature t and nk-cell lymphomas	IIb3 Mature T-cell and NK-cell lymphomas	NHL - Extranodal	Lymphoma	Non-Hodgkin Lymphomas: Peripheral T-cell Lymphoma	Lymphoma	63.5 Other T cell lymphomas and NK cell neoplasms	Localized	Blank(s)	Blank(s)	Blank(s)	Blank(s)	0	None	None; diagnosed at autopsy	No radiation and/or cancer-directed surgery	Not recommended	Beam radiation	Yes	Blank(s)	Blank(s)
60-64 years	Female	2019	Not PRCDA	Asian or Pacific Islander	Non-Spanish-Hispanic-Latino	Non-Hispanic Asian or Pacific Islander	NHL - Extranodal	Malignant	Blank(s)	Lymphoma	2.1.7 NK/T-cell (excluded from anaplastic T-cell)	2(b)2.4 NK/T-cell lymph, nasal-type/aggres NK leuk	IIb Non-Hodgkin lymphomas (except Burkitt lymphoma)	5. All Other Cancer Types	Non-Hodgkin Lymphomas	Other T and NK-cell leukemias/lymphomas	Lymphoma	C30.0-Nasal cavity	300	9719	Malignant	Unknown	8	8	Left - origin of primary	Positive histology	9719/3: Extranodal NK-/T-cell lymphoma, nasal type	9719/3: Extranodal NK-/T-cell lymphoma, nasal type	9700-9719: nhl - mature t and nk-cell lymphomas	IIb3 Mature T-cell and NK-cell lymphomas	NHL - Extranodal	Lymphoma	Non-Hodgkin Lymphomas: Peripheral T-cell Lymphoma	Lymphoma	63.5 Other T cell lymphomas and NK cell neoplasms	Localized	Blank(s)	Blank(s)	Blank(s)	Blank(s)	27	None	None; diagnosed at autopsy	Radiation after surgery	Surgery performed	Beam radiation	No/Unknown	Blank(s)	Blank(s)
60-64 years	Male	2020	Not PRCDA	Asian or Pacific Islander	Non-Spanish-Hispanic-Latino	Non-Hispanic Asian or Pacific Islander	NHL - Nodal	Malignant	Blank(s)	Lymphoma	2.1.7 NK/T-cell (excluded from anaplastic T-cell)	2(b)2.4 NK/T-cell lymph, nasal-type/aggres NK leuk	IIb Non-Hodgkin lymphomas (except Burkitt lymphoma)	5. All Other Cancer Types	Non-Hodgkin Lymphomas	Other T and NK-cell leukemias/lymphomas	Lymphoma	C77.9-Lymph node, NOS	779	9719	Malignant	Unknown	8	8	Not a paired site	Positive histology	9719/3: Extranodal NK-/T-cell lymphoma, nasal type	9719/3: Extranodal NK-/T-cell lymphoma, nasal type	9700-9719: nhl - mature t and nk-cell lymphomas	IIb3 Mature T-cell and NK-cell lymphomas	NHL - Nodal	Lymphoma	Non-Hodgkin Lymphomas: Peripheral T-cell Lymphoma	Lymphoma	63.5 Other T cell lymphomas and NK cell neoplasms	Distant	Blank(s)	Blank(s)	Blank(s)	Blank(s)	0	Unknown or not applicable	None; diagnosed at autopsy	No radiation and/or cancer-directed surgery	Not recommended	None/Unknown	Yes	Blank(s)	Blank(s)
30-34 years	Female	2020	Not PRCDA	White	Spanish-Hispanic-Latino	Hispanic (All Races)	NHL - Extranodal	Malignant	Blank(s)	Lymphoma	2.1.7 NK/T-cell (excluded from anaplastic T-cell)	2(b)2.4 NK/T-cell lymph, nasal-type/aggres NK leuk	IIb Non-Hodgkin lymphomas (except Burkitt lymphoma)	5. All Other Cancer Types	Non-Hodgkin Lymphomas	Other T and NK-cell leukemias/lymphomas	Lymphoma	C09.0-Tonsillar fossa	90	9719	Malignant	Unknown	8	8	Left - origin of primary	Positive histology	9719/3: Extranodal NK-/T-cell lymphoma, nasal type	9719/3: Extranodal NK-/T-cell lymphoma, nasal type	9700-9719: nhl - mature t and nk-cell lymphomas	IIb3 Mature T-cell and NK-cell lymphomas	NHL - Extranodal	Lymphoma	Non-Hodgkin Lymphomas: Peripheral T-cell Lymphoma	Lymphoma	63.5 Other T cell lymphomas and NK cell neoplasms	Regional	Blank(s)	Blank(s)	Blank(s)	Blank(s)	0	Unknown or not applicable	None; diagnosed at autopsy	No radiation and/or cancer-directed surgery	Not recommended	Beam radiation	Yes	Blank(s)	Blank(s)
40-44 years	Female	2020	Not PRCDA	Asian or Pacific Islander	Non-Spanish-Hispanic-Latino	Non-Hispanic Asian or Pacific Islander	NHL - Nodal	Malignant	Blank(s)	Lymphoma	2.1.7 NK/T-cell (excluded from anaplastic T-cell)	2(b)2.4 NK/T-cell lymph, nasal-type/aggres NK leuk	IIb Non-Hodgkin lymphomas (except Burkitt lymphoma)	5. All Other Cancer Types	Non-Hodgkin Lymphomas	Other T and NK-cell leukemias/lymphomas	Lymphoma	C77.9-Lymph node, NOS	779	9719	Malignant	Unknown	8	8	Not a paired site	Positive laboratory test/marker study	9719/3: Extranodal NK-/T-cell lymphoma, nasal type	9719/3: Extranodal NK-/T-cell lymphoma, nasal type	9700-9719: nhl - mature t and nk-cell lymphomas	IIb3 Mature T-cell and NK-cell lymphomas	NHL - Nodal	Lymphoma	Non-Hodgkin Lymphomas: Peripheral T-cell Lymphoma	Lymphoma	63.5 Other T cell lymphomas and NK cell neoplasms	Distant	Blank(s)	Blank(s)	Blank(s)	Blank(s)	0	Unknown or not applicable	None; diagnosed at autopsy	No radiation and/or cancer-directed surgery	Not recommended	None/Unknown	No/Unknown	Blank(s)	Blank(s)
35-39 years	Female	2020	Not PRCDA	Asian or Pacific Islander	Non-Spanish-Hispanic-Latino	Non-Hispanic Asian or Pacific Islander	NHL - Extranodal	Malignant	Blank(s)	Lymphoma	2.1.7 NK/T-cell (excluded from anaplastic T-cell)	2(b)2.4 NK/T-cell lymph, nasal-type/aggres NK leuk	IIb Non-Hodgkin lymphomas (except Burkitt lymphoma)	5. All Other Cancer Types	Non-Hodgkin Lymphomas	Other T and NK-cell leukemias/lymphomas	Lymphoma	C30.0-Nasal cavity	300	9719	Malignant	Unknown	8	8	Bilateral, single primary	Positive histology	9719/3: Extranodal NK-/T-cell lymphoma, nasal type	9719/3: Extranodal NK-/T-cell lymphoma, nasal type	9700-9719: nhl - mature t and nk-cell lymphomas	IIb3 Mature T-cell and NK-cell lymphomas	NHL - Extranodal	Lymphoma	Non-Hodgkin Lymphomas: Peripheral T-cell Lymphoma	Lymphoma	63.5 Other T cell lymphomas and NK cell neoplasms	Localized	Blank(s)	Blank(s)	Blank(s)	Blank(s)	0	Unknown or not applicable	None; diagnosed at autopsy	No radiation and/or cancer-directed surgery	Not recommended	Beam radiation	Yes	Blank(s)	Blank(s)
40-44 years	Female	2012	PRCDA	White	Non-Spanish-Hispanic-Latino	Non-Hispanic White	NHL - Extranodal	Malignant	Lymphoma	Lymphoma	2.1.7 NK/T-cell (excluded from anaplastic T-cell)	2(b)2.4 NK/T-cell lymph, nasal-type/aggres NK leuk	IIb Non-Hodgkin lymphomas (except Burkitt lymphoma)	5. All Other Cancer Types	Non-Hodgkin Lymphomas	Other T and NK-cell leukemias/lymphomas	Lymphoma	C30.0-Nasal cavity	300	9719	Malignant	NK cell; natural killer cell (1995+)	Blank(s)	Blank(s)	Left - origin of primary	Positive histology	9719/3: Extranodal NK-/T-cell lymphoma, nasal type	9719/3: Extranodal NK-/T-cell lymphoma, nasal type	9700-9719: nhl - mature t and nk-cell lymphomas	IIb3 Mature T-cell and NK-cell lymphomas	NHL - Extranodal	Blank(s)	Blank(s)	Lymphoma	63.5 Other T cell lymphomas and NK cell neoplasms	Localized	Localized	Localized only	Unstaged	Stage I	27	None	None; diagnosed at autopsy	Radiation after surgery	Surgery performed	Beam radiation	Yes	Blank(s)	Blank(s)
70-74 years	Female	2010	PRCDA	White	Spanish-Hispanic-Latino	Hispanic (All Races)	NHL - Extranodal	Malignant	LymphomaOcularAdnexa	LymphomaOcularAdnexa	2.1.7 NK/T-cell (excluded from anaplastic T-cell)	2(b)2.4 NK/T-cell lymph, nasal-type/aggres NK leuk	IIb Non-Hodgkin lymphomas (except Burkitt lymphoma)	5. All Other Cancer Types	Non-Hodgkin Lymphomas	Other T and NK-cell leukemias/lymphomas	Lymphoma	C69.6-Orbit, NOS	696	9719	Malignant	NK cell; natural killer cell (1995+)	Blank(s)	Blank(s)	Right - origin of primary	Positive histology	9719/3: Extranodal NK-/T-cell lymphoma, nasal type	9719/3: Extranodal NK-/T-cell lymphoma, nasal type	9700-9719: nhl - mature t and nk-cell lymphomas	IIb3 Mature T-cell and NK-cell lymphomas	NHL - Extranodal	Blank(s)	Blank(s)	Lymphoma Ocular Adnexa	63.5 Other T cell lymphomas and NK cell neoplasms	Distant	Distant	Distant site(s)/node(s) involved	Unstaged	N/A	41	None	None; diagnosed at autopsy	No radiation and/or cancer-directed surgery	Surgery performed	None/Unknown	Yes	Blank(s)	Blank(s)
75-79 years	Male	2006	PRCDA	White	Non-Spanish-Hispanic-Latino	Non-Hispanic White	NHL - Nodal	Malignant	Lymphoma	Lymphoma	2.1.7 NK/T-cell (excluded from anaplastic T-cell)	2(b)2.4 NK/T-cell lymph, nasal-type/aggres NK leuk	IIb Non-Hodgkin lymphomas (except Burkitt lymphoma)	5. All Other Cancer Types	Non-Hodgkin Lymphomas	Other T and NK-cell leukemias/lymphomas	Lymphoma	C77.9-Lymph node, NOS	779	9719	Malignant	Unknown	Blank(s)	Blank(s)	Not a paired site	Positive microscopic confirm, method not specified	9719/3: Extranodal NK-/T-cell lymphoma, nasal type	9719/3: Extranodal NK-/T-cell lymphoma, nasal type	9700-9719: nhl - mature t and nk-cell lymphomas	IIb3 Mature T-cell and NK-cell lymphomas	NHL - Nodal	Blank(s)	Blank(s)	Blank(s)	63.5 Other T cell lymphomas and NK cell neoplasms	Distant	Distant	Distant site(s)/node(s) involved	Unstaged	Stage IV	0	Unknown or not applicable	None; diagnosed at autopsy	No radiation and/or cancer-directed surgery	Recommended but not performed, unknown reason	None/Unknown	Yes	Blank(s)	Blank(s)
50-54 years	Female	2003	PRCDA	White	Spanish-Hispanic-Latino	Hispanic (All Races)	NHL - Nodal	Malignant	Lymphoma	Lymphoma	2.1.7 NK/T-cell (excluded from anaplastic T-cell)	2(b)2.4 NK/T-cell lymph, nasal-type/aggres NK leuk	IIb Non-Hodgkin lymphomas (except Burkitt lymphoma)	5. All Other Cancer Types	Non-Hodgkin Lymphomas	Other T and NK-cell leukemias/lymphomas	Lymphoma	C77.2-Intra-abdominal lymph nodes	772	9719	Malignant	T-cell	Blank(s)	Blank(s)	Not a paired site	Positive histology	9719/3: Extranodal NK-/T-cell lymphoma, nasal type	9719/3: Extranodal NK-/T-cell lymphoma, nasal type	9700-9719: nhl - mature t and nk-cell lymphomas	IIb3 Mature T-cell and NK-cell lymphomas	NHL - Nodal	Blank(s)	Blank(s)	Blank(s)	63.5 Other T cell lymphomas and NK cell neoplasms	Blank(s)	Distant	Blank(s)	Unstaged	Stage III	19	Unknown or not applicable	None; diagnosed at autopsy	No radiation and/or cancer-directed surgery	Surgery performed	None/Unknown	No/Unknown	Blank(s)	Blank(s)
20-24 years	Male	2005	PRCDA	White	Spanish-Hispanic-Latino	Hispanic (All Races)	NHL - Extranodal	Malignant	Lymphoma	Lymphoma	2.1.7 NK/T-cell (excluded from anaplastic T-cell)	2(b)2.4 NK/T-cell lymph, nasal-type/aggres NK leuk	IIb Non-Hodgkin lymphomas (except Burkitt lymphoma)	5. All Other Cancer Types	Non-Hodgkin Lymphomas	Other T and NK-cell leukemias/lymphomas	Lymphoma	C12.9-Pyriform sinus	129	9719	Malignant	Unknown	Blank(s)	Blank(s)	Not a paired site	Positive histology	9719/3: Extranodal NK-/T-cell lymphoma, nasal type	9719/3: Extranodal NK-/T-cell lymphoma, nasal type	9700-9719: nhl - mature t and nk-cell lymphomas	IIb3 Mature T-cell and NK-cell lymphomas	NHL - Extranodal	Blank(s)	Blank(s)	Blank(s)	63.5 Other T cell lymphomas and NK cell neoplasms	Localized	Localized	Localized only	Unstaged	Stage I	25	None	None; diagnosed at autopsy	Radiation before and after surgery	Surgery performed	Beam radiation	Yes	Blank(s)	Blank(s)
55-59 years	Male	2006	PRCDA	Asian or Pacific Islander	Non-Spanish-Hispanic-Latino	Non-Hispanic Asian or Pacific Islander	NHL - Extranodal	Malignant	Lymphoma	Lymphoma	2.1.7 NK/T-cell (excluded from anaplastic T-cell)	2(b)2.4 NK/T-cell lymph, nasal-type/aggres NK leuk	IIb Non-Hodgkin lymphomas (except Burkitt lymphoma)	5. All Other Cancer Types	Non-Hodgkin Lymphomas	Other T and NK-cell leukemias/lymphomas	Lymphoma	C30.0-Nasal cavity	300	9719	Malignant	T-cell	Blank(s)	Blank(s)	Not a paired site	Positive histology	9719/3: Extranodal NK-/T-cell lymphoma, nasal type	9719/3: Extranodal NK-/T-cell lymphoma, nasal type	9700-9719: nhl - mature t and nk-cell lymphomas	IIb3 Mature T-cell and NK-cell lymphomas	NHL - Extranodal	Blank(s)	Blank(s)	Blank(s)	63.5 Other T cell lymphomas and NK cell neoplasms	Localized	Localized	Localized only	Unstaged	Stage I	26	None	None; diagnosed at autopsy	Radiation after surgery	Surgery performed	Beam radiation	Yes	Blank(s)	Blank(s)
35-39 years	Male	2006	PRCDA	White	Spanish-Hispanic-Latino	Hispanic (All Races)	NHL - Extranodal	Malignant	Lymphoma	Lymphoma	2.1.7 NK/T-cell (excluded from anaplastic T-cell)	2(b)2.4 NK/T-cell lymph, nasal-type/aggres NK leuk	IIb Non-Hodgkin lymphomas (except Burkitt lymphoma)	5. All Other Cancer Types	Non-Hodgkin Lymphomas	Other T and NK-cell leukemias/lymphomas	Lymphoma	C62.9-Testis, NOS	629	9719	Malignant	T-cell	Blank(s)	Blank(s)	Left - origin of primary	Positive histology	9719/3: Extranodal NK-/T-cell lymphoma, nasal type	9719/3: Extranodal NK-/T-cell lymphoma, nasal type	9700-9719: nhl - mature t and nk-cell lymphomas	IIb3 Mature T-cell and NK-cell lymphomas	NHL - Extranodal	Blank(s)	Blank(s)	Blank(s)	63.5 Other T cell lymphomas and NK cell neoplasms	Localized	Localized	Localized only	Unstaged	Stage I	40	None	None; diagnosed at autopsy	No radiation and/or cancer-directed surgery	Surgery performed	None/Unknown	Yes	Blank(s)	Blank(s)
50-54 years	Female	2007	PRCDA	White	Non-Spanish-Hispanic-Latino	Non-Hispanic White	NHL - Extranodal	Malignant	Lymphoma	Lymphoma	2.1.7 NK/T-cell (excluded from anaplastic T-cell)	2(b)2.4 NK/T-cell lymph, nasal-type/aggres NK leuk	IIb Non-Hodgkin lymphomas (except Burkitt lymphoma)	5. All Other Cancer Types	Non-Hodgkin Lymphomas	Other T and NK-cell leukemias/lymphomas	Lymphoma	C30.0-Nasal cavity	300	9719	Malignant	NK cell; natural killer cell (1995+)	Blank(s)	Blank(s)	Not a paired site	Positive histology	9719/3: Extranodal NK-/T-cell lymphoma, nasal type	9719/3: Extranodal NK-/T-cell lymphoma, nasal type	9700-9719: nhl - mature t and nk-cell lymphomas	IIb3 Mature T-cell and NK-cell lymphomas	NHL - Extranodal	Blank(s)	Blank(s)	Blank(s)	63.5 Other T cell lymphomas and NK cell neoplasms	Localized	Localized	Localized only	Unstaged	Stage I	0	None	None; diagnosed at autopsy	No radiation and/or cancer-directed surgery	Not recommended	Beam radiation	No/Unknown	Blank(s)	Blank(s)
70-74 years	Female	2007	PRCDA	Asian or Pacific Islander	Non-Spanish-Hispanic-Latino	Non-Hispanic Asian or Pacific Islander	NHL - Extranodal	Malignant	Lymphoma	Lymphoma	2.1.7 NK/T-cell (excluded from anaplastic T-cell)	2(b)2.4 NK/T-cell lymph, nasal-type/aggres NK leuk	IIb Non-Hodgkin lymphomas (except Burkitt lymphoma)	5. All Other Cancer Types	Non-Hodgkin Lymphomas	Other T and NK-cell leukemias/lymphomas	Lymphoma	C30.0-Nasal cavity	300	9719	Malignant	T-cell	Blank(s)	Blank(s)	Not a paired site	Positive histology	9719/3: Extranodal NK-/T-cell lymphoma, nasal type	9719/3: Extranodal NK-/T-cell lymphoma, nasal type	9700-9719: nhl - mature t and nk-cell lymphomas	IIb3 Mature T-cell and NK-cell lymphomas	NHL - Extranodal	Blank(s)	Blank(s)	Blank(s)	63.5 Other T cell lymphomas and NK cell neoplasms	Localized	Localized	Localized only	Unstaged	Stage I	26	Unknown or not applicable	None; diagnosed at autopsy	Radiation after surgery	Surgery performed	Beam radiation	Yes	Blank(s)	Blank(s)
50-54 years	Male	2007	PRCDA	White	Spanish-Hispanic-Latino	Hispanic (All Races)	NHL - Extranodal	Malignant	Lymphoma	Lymphoma	2.1.7 NK/T-cell (excluded from anaplastic T-cell)	2(b)2.4 NK/T-cell lymph, nasal-type/aggres NK leuk	IIb Non-Hodgkin lymphomas (except Burkitt lymphoma)	5. All Other Cancer Types	Non-Hodgkin Lymphomas	Other T and NK-cell leukemias/lymphomas	Lymphoma	C11.3-Anterior wall of nasopharynx	113	9719	Malignant	Unknown	Blank(s)	Blank(s)	Not a paired site	Positive histology	9719/3: Extranodal NK-/T-cell lymphoma, nasal type	9719/3: Extranodal NK-/T-cell lymphoma, nasal type	9700-9719: nhl - mature t and nk-cell lymphomas	IIb3 Mature T-cell and NK-cell lymphomas	NHL - Extranodal	Blank(s)	Blank(s)	Blank(s)	63.5 Other T cell lymphomas and NK cell neoplasms	Localized	Localized	Localized only	Unstaged	Stage I	0	None	None; diagnosed at autopsy	No radiation and/or cancer-directed surgery	Not recommended	None/Unknown	Yes	Blank(s)	Blank(s)
60-64 years	Male	2008	PRCDA	White	Spanish-Hispanic-Latino	Hispanic (All Races)	NHL - Nodal	Malignant	Lymphoma	Lymphoma	2.1.7 NK/T-cell (excluded from anaplastic T-cell)	2(b)2.4 NK/T-cell lymph, nasal-type/aggres NK leuk	IIb Non-Hodgkin lymphomas (except Burkitt lymphoma)	5. All Other Cancer Types	Non-Hodgkin Lymphomas	Other T and NK-cell leukemias/lymphomas	Lymphoma	C09.9-Tonsil, NOS	99	9719	Malignant	T-cell	Blank(s)	Blank(s)	Right - origin of primary	Positive histology	9719/3: Extranodal NK-/T-cell lymphoma, nasal type	9719/3: Extranodal NK-/T-cell lymphoma, nasal type	9700-9719: nhl - mature t and nk-cell lymphomas	IIb3 Mature T-cell and NK-cell lymphomas	NHL - Nodal	Blank(s)	Blank(s)	Blank(s)	63.5 Other T cell lymphomas and NK cell neoplasms	Localized	Localized	Localized only	Unstaged	Stage I	31	None	None; diagnosed at autopsy	Radiation after surgery	Surgery performed	Beam radiation	No/Unknown	Blank(s)	Blank(s)
65-69 years	Male	2010	PRCDA	White	Non-Spanish-Hispanic-Latino	Non-Hispanic White	NHL - Extranodal	Malignant	Lymphoma	Lymphoma	2.1.7 NK/T-cell (excluded from anaplastic T-cell)	2(b)2.4 NK/T-cell lymph, nasal-type/aggres NK leuk	IIb Non-Hodgkin lymphomas (except Burkitt lymphoma)	5. All Other Cancer Types	Non-Hodgkin Lymphomas	Other T and NK-cell leukemias/lymphomas	Lymphoma	C76.0-Head, face or neck, NOS	760	9719	Malignant	NK cell; natural killer cell (1995+)	Blank(s)	Blank(s)	Not a paired site	Positive histology	9719/3: Extranodal NK-/T-cell lymphoma, nasal type	9719/3: Extranodal NK-/T-cell lymphoma, nasal type	9700-9719: nhl - mature t and nk-cell lymphomas	IIb3 Mature T-cell and NK-cell lymphomas	NHL - Extranodal	Blank(s)	Blank(s)	Lymphoma	63.5 Other T cell lymphomas and NK cell neoplasms	Regional	Regional	Regional, NOS	Unstaged	Stage II	98	Unknown or not applicable	None; diagnosed at autopsy	No radiation and/or cancer-directed surgery	Not recommended	None/Unknown	Yes	Blank(s)	Blank(s)
70-74 years	Male	2010	PRCDA	Asian or Pacific Islander	Non-Spanish-Hispanic-Latino	Non-Hispanic Asian or Pacific Islander	NHL - Extranodal	Malignant	Lymphoma	Lymphoma	2.1.7 NK/T-cell (excluded from anaplastic T-cell)	2(b)2.4 NK/T-cell lymph, nasal-type/aggres NK leuk	IIb Non-Hodgkin lymphomas (except Burkitt lymphoma)	5. All Other Cancer Types	Non-Hodgkin Lymphomas	Other T and NK-cell leukemias/lymphomas	Lymphoma	C30.0-Nasal cavity	300	9719	Malignant	NK cell; natural killer cell (1995+)	Blank(s)	Blank(s)	Not a paired site	Pos hist AND immunophenotyping AND/OR pos genetic studies	9719/3: Extranodal NK-/T-cell lymphoma, nasal type	9719/3: Extranodal NK-/T-cell lymphoma, nasal type	9700-9719: nhl - mature t and nk-cell lymphomas	IIb3 Mature T-cell and NK-cell lymphomas	NHL - Extranodal	Blank(s)	Blank(s)	Lymphoma	63.5 Other T cell lymphomas and NK cell neoplasms	Localized	Localized	Localized only	Unstaged	Stage I	0	None	None; diagnosed at autopsy	No radiation and/or cancer-directed surgery	Not recommended	None/Unknown	No/Unknown	Blank(s)	Blank(s)
75-79 years	Female	2009	PRCDA	Asian or Pacific Islander	Non-Spanish-Hispanic-Latino	Non-Hispanic Asian or Pacific Islander	NHL - Extranodal	Malignant	Lymphoma	Lymphoma	2.1.7 NK/T-cell (excluded from anaplastic T-cell)	2(b)2.4 NK/T-cell lymph, nasal-type/aggres NK leuk	IIb Non-Hodgkin lymphomas (except Burkitt lymphoma)	5. All Other Cancer Types	Non-Hodgkin Lymphomas	Other T and NK-cell leukemias/lymphomas	Lymphoma	C30.0-Nasal cavity	300	9719	Malignant	T-cell	Blank(s)	Blank(s)	Paired site, but no information concerning laterality	Positive histology	9719/3: Extranodal NK-/T-cell lymphoma, nasal type	9719/3: Extranodal NK-/T-cell lymphoma, nasal type	9700-9719: nhl - mature t and nk-cell lymphomas	IIb3 Mature T-cell and NK-cell lymphomas	NHL - Extranodal	Blank(s)	Blank(s)	Blank(s)	63.5 Other T cell lymphomas and NK cell neoplasms	Localized	Localized	Localized only	Unstaged	Stage I	0	None	None; diagnosed at autopsy	No radiation and/or cancer-directed surgery	Not recommended	Beam radiation	No/Unknown	Blank(s)	Blank(s)
25-29 years	Male	2010	PRCDA	White	Spanish-Hispanic-Latino	Hispanic (All Races)	NHL - Extranodal	Malignant	Lymphoma	Lymphoma	2.1.7 NK/T-cell (excluded from anaplastic T-cell)	2(b)2.4 NK/T-cell lymph, nasal-type/aggres NK leuk	IIb Non-Hodgkin lymphomas (except Burkitt lymphoma)	5. All Other Cancer Types	Non-Hodgkin Lymphomas	Other T and NK-cell leukemias/lymphomas	Lymphoma	C30.0-Nasal cavity	300	9719	Malignant	NK cell; natural killer cell (1995+)	Blank(s)	Blank(s)	Not a paired site	Positive histology	9719/3: Extranodal NK-/T-cell lymphoma, nasal type	9719/3: Extranodal NK-/T-cell lymphoma, nasal type	9700-9719: nhl - mature t and nk-cell lymphomas	IIb3 Mature T-cell and NK-cell lymphomas	NHL - Extranodal	Blank(s)	Blank(s)	Lymphoma	63.5 Other T cell lymphomas and NK cell neoplasms	Localized	Localized	Localized only	Unstaged	Stage I	0	None	None; diagnosed at autopsy	No radiation and/or cancer-directed surgery	Not recommended	Beam radiation	Yes	Blank(s)	Blank(s)
80-84 years	Male	2010	PRCDA	White	Non-Spanish-Hispanic-Latino	Non-Hispanic White	NHL - Extranodal	Malignant	Lymphoma	Lymphoma	2.1.7 NK/T-cell (excluded from anaplastic T-cell)	2(b)2.4 NK/T-cell lymph, nasal-type/aggres NK leuk	IIb Non-Hodgkin lymphomas (except Burkitt lymphoma)	5. All Other Cancer Types	Non-Hodgkin Lymphomas	Other T and NK-cell leukemias/lymphomas	Lymphoma	C05.9-Palate, NOS	59	9719	Malignant	NK cell; natural killer cell (1995+)	Blank(s)	Blank(s)	Not a paired site	Positive histology	9719/3: Extranodal NK-/T-cell lymphoma, nasal type	9719/3: Extranodal NK-/T-cell lymphoma, nasal type	9700-9719: nhl - mature t and nk-cell lymphomas	IIb3 Mature T-cell and NK-cell lymphomas	NHL - Extranodal	Blank(s)	Blank(s)	Lymphoma	63.5 Other T cell lymphomas and NK cell neoplasms	Localized	Localized	Localized only	Unstaged	Stage I	0	None	None; diagnosed at autopsy	No radiation and/or cancer-directed surgery	Not recommended	Beam radiation	No/Unknown	Blank(s)	Blank(s)
70-74 years	Female	2010	PRCDA	White	Non-Spanish-Hispanic-Latino	Non-Hispanic White	NHL - Extranodal	Malignant	Lymphoma	Lymphoma	2.1.7 NK/T-cell (excluded from anaplastic T-cell)	2(b)2.4 NK/T-cell lymph, nasal-type/aggres NK leuk	IIb Non-Hodgkin lymphomas (except Burkitt lymphoma)	5. All Other Cancer Types	Non-Hodgkin Lymphomas	Other T and NK-cell leukemias/lymphomas	Lymphoma	C30.0-Nasal cavity	300	9719	Malignant	NK cell; natural killer cell (1995+)	Blank(s)	Blank(s)	Left - origin of primary	Positive histology	9719/3: Extranodal NK-/T-cell lymphoma, nasal type	9719/3: Extranodal NK-/T-cell lymphoma, nasal type	9700-9719: nhl - mature t and nk-cell lymphomas	IIb3 Mature T-cell and NK-cell lymphomas	NHL - Extranodal	Blank(s)	Blank(s)	Lymphoma	63.5 Other T cell lymphomas and NK cell neoplasms	Distant	Distant	Distant site(s)/node(s) involved	Unstaged	Stage IV	0	None	None; diagnosed at autopsy	No radiation and/or cancer-directed surgery	Recommended but not performed, unknown reason	None/Unknown	Yes	Blank(s)	Blank(s)
85+ years	Male	2011	PRCDA	White	Non-Spanish-Hispanic-Latino	Non-Hispanic White	NHL - Extranodal	Malignant	Lymphoma	Lymphoma	2.1.7 NK/T-cell (excluded from anaplastic T-cell)	2(b)2.4 NK/T-cell lymph, nasal-type/aggres NK leuk	IIb Non-Hodgkin lymphomas (except Burkitt lymphoma)	5. All Other Cancer Types	Non-Hodgkin Lymphomas	Other T and NK-cell leukemias/lymphomas	Lymphoma	C34.3-Lower lobe, lung	343	9719	Malignant	NK cell; natural killer cell (1995+)	Blank(s)	Blank(s)	Right - origin of primary	Positive histology	9719/3: Extranodal NK-/T-cell lymphoma, nasal type	9719/3: Extranodal NK-/T-cell lymphoma, nasal type	9700-9719: nhl - mature t and nk-cell lymphomas	IIb3 Mature T-cell and NK-cell lymphomas	NHL - Extranodal	Blank(s)	Blank(s)	Lymphoma	63.5 Other T cell lymphomas and NK cell neoplasms	Localized	Localized	Localized only	Unstaged	Stage I	0	None	None; diagnosed at autopsy	No radiation and/or cancer-directed surgery	Not recommended	Beam radiation	No/Unknown	Blank(s)	Blank(s)
45-49 years	Female	2014	PRCDA	White	Spanish-Hispanic-Latino	Hispanic (All Races)	NHL - Extranodal	Malignant	Lymphoma	Lymphoma	2.1.7 NK/T-cell (excluded from anaplastic T-cell)	2(b)2.4 NK/T-cell lymph, nasal-type/aggres NK leuk	IIb Non-Hodgkin lymphomas (except Burkitt lymphoma)	5. All Other Cancer Types	Non-Hodgkin Lymphomas	Other T and NK-cell leukemias/lymphomas	Lymphoma	C30.0-Nasal cavity	300	9719	Malignant	NK cell; natural killer cell (1995+)	Blank(s)	Blank(s)	Not a paired site	Positive histology	9719/3: Extranodal NK-/T-cell lymphoma, nasal type	9719/3: Extranodal NK-/T-cell lymphoma, nasal type	9700-9719: nhl - mature t and nk-cell lymphomas	IIb3 Mature T-cell and NK-cell lymphomas	NHL - Extranodal	Blank(s)	Blank(s)	Lymphoma	63.5 Other T cell lymphomas and NK cell neoplasms	Localized	Localized	Localized only	Unstaged	Stage I	0	None	None; diagnosed at autopsy	No radiation and/or cancer-directed surgery	Not recommended	Beam radiation	Yes	Blank(s)	Blank(s)
60-64 years	Male	2013	PRCDA	White	Non-Spanish-Hispanic-Latino	Non-Hispanic White	NHL - Extranodal	Malignant	Lymphoma	Lymphoma	2.1.7 NK/T-cell (excluded from anaplastic T-cell)	2(b)2.4 NK/T-cell lymph, nasal-type/aggres NK leuk	IIb Non-Hodgkin lymphomas (except Burkitt lymphoma)	5. All Other Cancer Types	Non-Hodgkin Lymphomas	Other T and NK-cell leukemias/lymphomas	Lymphoma	C30.0-Nasal cavity	300	9719	Malignant	NK cell; natural killer cell (1995+)	Blank(s)	Blank(s)	Left - origin of primary	Positive histology	9719/3: Extranodal NK-/T-cell lymphoma, nasal type	9719/3: Extranodal NK-/T-cell lymphoma, nasal type	9700-9719: nhl - mature t and nk-cell lymphomas	IIb3 Mature T-cell and NK-cell lymphomas	NHL - Extranodal	Blank(s)	Blank(s)	Lymphoma	63.5 Other T cell lymphomas and NK cell neoplasms	Localized	Localized	Localized only	Unstaged	Stage I	0	None	None; diagnosed at autopsy	No radiation and/or cancer-directed surgery	Not recommended	Beam radiation	Yes	Blank(s)	Blank(s)
30-34 years	Male	2013	PRCDA	White	Spanish-Hispanic-Latino	Hispanic (All Races)	NHL - Extranodal	Malignant	Lymphoma	Lymphoma	2.1.7 NK/T-cell (excluded from anaplastic T-cell)	2(b)2.4 NK/T-cell lymph, nasal-type/aggres NK leuk	IIb Non-Hodgkin lymphomas (except Burkitt lymphoma)	5. All Other Cancer Types	Non-Hodgkin Lymphomas	Other T and NK-cell leukemias/lymphomas	Lymphoma	C30.0-Nasal cavity	300	9719	Malignant	NK cell; natural killer cell (1995+)	Blank(s)	Blank(s)	Not a paired site	Positive histology	9719/3: Extranodal NK-/T-cell lymphoma, nasal type	9719/3: Extranodal NK-/T-cell lymphoma, nasal type	9700-9719: nhl - mature t and nk-cell lymphomas	IIb3 Mature T-cell and NK-cell lymphomas	NHL - Extranodal	Blank(s)	Blank(s)	Lymphoma	63.5 Other T cell lymphomas and NK cell neoplasms	Localized	Localized	Localized only	Unstaged	Stage I	27	None	None; diagnosed at autopsy	Radiation after surgery	Surgery performed	Beam radiation	Yes	Blank(s)	Blank(s)
30-34 years	Male	2014	PRCDA	White	Spanish-Hispanic-Latino	Hispanic (All Races)	NHL - Extranodal	Malignant	Lymphoma	Lymphoma	2.1.7 NK/T-cell (excluded from anaplastic T-cell)	2(b)2.4 NK/T-cell lymph, nasal-type/aggres NK leuk	IIb Non-Hodgkin lymphomas (except Burkitt lymphoma)	5. All Other Cancer Types	Non-Hodgkin Lymphomas	Other T and NK-cell leukemias/lymphomas	Lymphoma	C17.1-Jejunum	171	9719	Malignant	NK cell; natural killer cell (1995+)	Blank(s)	Blank(s)	Not a paired site	Positive histology	9719/3: Extranodal NK-/T-cell lymphoma, nasal type	9719/3: Extranodal NK-/T-cell lymphoma, nasal type	9700-9719: nhl - mature t and nk-cell lymphomas	IIb3 Mature T-cell and NK-cell lymphomas	NHL - Extranodal	Blank(s)	Blank(s)	Lymphoma	63.5 Other T cell lymphomas and NK cell neoplasms	Distant	Distant	Distant site(s)/node(s) involved	Unstaged	Stage IV	40	None	None; diagnosed at autopsy	No radiation and/or cancer-directed surgery	Surgery performed	None/Unknown	No/Unknown	Blank(s)	Blank(s)
55-59 years	Male	2014	PRCDA	White	Non-Spanish-Hispanic-Latino	Non-Hispanic White	NHL - Extranodal	Malignant	Lymphoma	Lymphoma	2.1.7 NK/T-cell (excluded from anaplastic T-cell)	2(b)2.4 NK/T-cell lymph, nasal-type/aggres NK leuk	IIb Non-Hodgkin lymphomas (except Burkitt lymphoma)	5. All Other Cancer Types	Non-Hodgkin Lymphomas	Other T and NK-cell leukemias/lymphomas	Lymphoma	C30.0-Nasal cavity	300	9719	Malignant	NK cell; natural killer cell (1995+)	Blank(s)	Blank(s)	Not a paired site	Positive histology	9719/3: Extranodal NK-/T-cell lymphoma, nasal type	9719/3: Extranodal NK-/T-cell lymphoma, nasal type	9700-9719: nhl - mature t and nk-cell lymphomas	IIb3 Mature T-cell and NK-cell lymphomas	NHL - Extranodal	Blank(s)	Blank(s)	Lymphoma	63.5 Other T cell lymphomas and NK cell neoplasms	Localized	Localized	Localized only	Unstaged	Stage I	0	None	None; diagnosed at autopsy	No radiation and/or cancer-directed surgery	Not recommended	Beam radiation	No/Unknown	Blank(s)	Blank(s)
55-59 years	Male	2015	PRCDA	White	Non-Spanish-Hispanic-Latino	Non-Hispanic White	NHL - Extranodal	Malignant	Lymphoma	Lymphoma	2.1.7 NK/T-cell (excluded from anaplastic T-cell)	2(b)2.4 NK/T-cell lymph, nasal-type/aggres NK leuk	IIb Non-Hodgkin lymphomas (except Burkitt lymphoma)	5. All Other Cancer Types	Non-Hodgkin Lymphomas	Other T and NK-cell leukemias/lymphomas	Lymphoma	C30.0-Nasal cavity	300	9719	Malignant	NK cell; natural killer cell (1995+)	Blank(s)	Blank(s)	Right - origin of primary	Pos hist AND immunophenotyping AND/OR pos genetic studies	9719/3: Extranodal NK-/T-cell lymphoma, nasal type	9719/3: Extranodal NK-/T-cell lymphoma, nasal type	9700-9719: nhl - mature t and nk-cell lymphomas	IIb3 Mature T-cell and NK-cell lymphomas	NHL - Extranodal	Blank(s)	Blank(s)	Lymphoma	63.5 Other T cell lymphomas and NK cell neoplasms	Localized	Localized	Localized only	Unstaged	Stage I	27	None	None; diagnosed at autopsy	Radiation after surgery	Surgery performed	Beam radiation	Yes	Blank(s)	Blank(s)
75-79 years	Male	2015	PRCDA	White	Non-Spanish-Hispanic-Latino	Non-Hispanic White	NHL - Extranodal	Malignant	Lymphoma	Lymphoma	2.1.7 NK/T-cell (excluded from anaplastic T-cell)	2(b)2.4 NK/T-cell lymph, nasal-type/aggres NK leuk	IIb Non-Hodgkin lymphomas (except Burkitt lymphoma)	5. All Other Cancer Types	Non-Hodgkin Lymphomas	Other T and NK-cell leukemias/lymphomas	Lymphoma	C30.0-Nasal cavity	300	9719	Malignant	NK cell; natural killer cell (1995+)	Blank(s)	Blank(s)	Right - origin of primary	Positive histology	9719/3: Extranodal NK-/T-cell lymphoma, nasal type	9719/3: Extranodal NK-/T-cell lymphoma, nasal type	9700-9719: nhl - mature t and nk-cell lymphomas	IIb3 Mature T-cell and NK-cell lymphomas	NHL - Extranodal	Blank(s)	Blank(s)	Lymphoma	63.5 Other T cell lymphomas and NK cell neoplasms	Distant	Distant	Distant site(s)/node(s) involved	Unstaged	Stage IV	0	None	None; diagnosed at autopsy	No radiation and/or cancer-directed surgery	Not recommended	None/Unknown	Yes	Blank(s)	Blank(s)
40-44 years	Female	2016	PRCDA	White	Non-Spanish-Hispanic-Latino	Non-Hispanic White	NHL - Extranodal	Malignant	Lymphoma	Lymphoma	2.1.7 NK/T-cell (excluded from anaplastic T-cell)	2(b)2.4 NK/T-cell lymph, nasal-type/aggres NK leuk	IIb Non-Hodgkin lymphomas (except Burkitt lymphoma)	5. All Other Cancer Types	Non-Hodgkin Lymphomas	Other T and NK-cell leukemias/lymphomas	Lymphoma	C30.0-Nasal cavity	300	9719	Malignant	NK cell; natural killer cell (1995+)	Blank(s)	Blank(s)	Not a paired site	Pos hist AND immunophenotyping AND/OR pos genetic studies	9719/3: Extranodal NK-/T-cell lymphoma, nasal type	9719/3: Extranodal NK-/T-cell lymphoma, nasal type	9700-9719: nhl - mature t and nk-cell lymphomas	IIb3 Mature T-cell and NK-cell lymphomas	NHL - Extranodal	Blank(s)	Blank(s)	Lymphoma	63.5 Other T cell lymphomas and NK cell neoplasms	Localized	Localized	Localized only	Blank(s)	Blank(s)	0	None	None; diagnosed at autopsy	No radiation and/or cancer-directed surgery	Not recommended	Beam radiation	Yes	Blank(s)	Blank(s)
70-74 years	Female	2016	PRCDA	White	Non-Spanish-Hispanic-Latino	Non-Hispanic White	NHL - Extranodal	Malignant	Lymphoma	Lymphoma	2.1.7 NK/T-cell (excluded from anaplastic T-cell)	2(b)2.4 NK/T-cell lymph, nasal-type/aggres NK leuk	IIb Non-Hodgkin lymphomas (except Burkitt lymphoma)	5. All Other Cancer Types	Non-Hodgkin Lymphomas	Other T and NK-cell leukemias/lymphomas	Lymphoma	C30.0-Nasal cavity	300	9719	Malignant	NK cell; natural killer cell (1995+)	Blank(s)	Blank(s)	Not a paired site	Positive histology	9719/3: Extranodal NK-/T-cell lymphoma, nasal type	9719/3: Extranodal NK-/T-cell lymphoma, nasal type	9700-9719: nhl - mature t and nk-cell lymphomas	IIb3 Mature T-cell and NK-cell lymphomas	NHL - Extranodal	Blank(s)	Blank(s)	Lymphoma	63.5 Other T cell lymphomas and NK cell neoplasms	Localized	Localized	Localized only	Blank(s)	Blank(s)	0	None	None; diagnosed at autopsy	No radiation and/or cancer-directed surgery	Not recommended	Beam radiation	Yes	Blank(s)	Blank(s)
35-39 years	Male	2016	PRCDA	White	Non-Spanish-Hispanic-Latino	Non-Hispanic White	NHL - Extranodal	Malignant	Lymphoma	Lymphoma	2.1.7 NK/T-cell (excluded from anaplastic T-cell)	2(b)2.4 NK/T-cell lymph, nasal-type/aggres NK leuk	IIb Non-Hodgkin lymphomas (except Burkitt lymphoma)	5. All Other Cancer Types	Non-Hodgkin Lymphomas	Other T and NK-cell leukemias/lymphomas	Lymphoma	C30.0-Nasal cavity	300	9719	Malignant	NK cell; natural killer cell (1995+)	Blank(s)	Blank(s)	Not a paired site	Positive histology	9719/3: Extranodal NK-/T-cell lymphoma, nasal type	9719/3: Extranodal NK-/T-cell lymphoma, nasal type	9700-9719: nhl - mature t and nk-cell lymphomas	IIb3 Mature T-cell and NK-cell lymphomas	NHL - Extranodal	Blank(s)	Blank(s)	Lymphoma	63.5 Other T cell lymphomas and NK cell neoplasms	Localized	Localized	Localized only	Blank(s)	Blank(s)	0	None	None; diagnosed at autopsy	No radiation and/or cancer-directed surgery	Not recommended	Beam radiation	Yes	Blank(s)	Blank(s)
25-29 years	Male	2017	PRCDA	White	Spanish-Hispanic-Latino	Hispanic (All Races)	NHL - Extranodal	Malignant	Lymphoma	Lymphoma	2.1.7 NK/T-cell (excluded from anaplastic T-cell)	2(b)2.4 NK/T-cell lymph, nasal-type/aggres NK leuk	IIb Non-Hodgkin lymphomas (except Burkitt lymphoma)	5. All Other Cancer Types	Non-Hodgkin Lymphomas	Other T and NK-cell leukemias/lymphomas	Lymphoma	C30.0-Nasal cavity	300	9719	Malignant	NK cell; natural killer cell (1995+)	Blank(s)	Blank(s)	Not a paired site	Positive histology	9719/3: Extranodal NK-/T-cell lymphoma, nasal type	9719/3: Extranodal NK-/T-cell lymphoma, nasal type	9700-9719: nhl - mature t and nk-cell lymphomas	IIb3 Mature T-cell and NK-cell lymphomas	NHL - Extranodal	Blank(s)	Blank(s)	Lymphoma	63.5 Other T cell lymphomas and NK cell neoplasms	Localized	Localized	Localized only	Blank(s)	Blank(s)	0	None	None; diagnosed at autopsy	No radiation and/or cancer-directed surgery	Not recommended	Recommended, unknown if administered	Yes	Blank(s)	Blank(s)
55-59 years	Male	2004	PRCDA	White	Non-Spanish-Hispanic-Latino	Non-Hispanic White	NHL - Nodal	Malignant	Lymphoma	Lymphoma	2.1.7 NK/T-cell (excluded from anaplastic T-cell)	2(b)2.4 NK/T-cell lymph, nasal-type/aggres NK leuk	IIb Non-Hodgkin lymphomas (except Burkitt lymphoma)	5. All Other Cancer Types	Non-Hodgkin Lymphomas	Other T and NK-cell leukemias/lymphomas	Lymphoma	C77.9-Lymph node, NOS	779	9719	Malignant	Unknown	Blank(s)	Blank(s)	Not a paired site	Positive histology	9719/3: Extranodal NK-/T-cell lymphoma, nasal type	9719/3: Extranodal NK-/T-cell lymphoma, nasal type	9700-9719: nhl - mature t and nk-cell lymphomas	IIb3 Mature T-cell and NK-cell lymphomas	NHL - Nodal	Blank(s)	Blank(s)	Blank(s)	63.5 Other T cell lymphomas and NK cell neoplasms	Unknown/unstaged	Unknown/unstaged	Unknown/unstaged/unspecified/DCO	Unstaged	Unknown	0	Unknown or not applicable	None; diagnosed at autopsy	No radiation and/or cancer-directed surgery	Not recommended	None/Unknown	No/Unknown	Blank(s)	Blank(s)
45-49 years	Female	2018	PRCDA	White	Non-Spanish-Hispanic-Latino	Non-Hispanic White	NHL - Extranodal	Malignant	Blank(s)	Lymphoma	2.1.7 NK/T-cell (excluded from anaplastic T-cell)	2(b)2.4 NK/T-cell lymph, nasal-type/aggres NK leuk	IIb Non-Hodgkin lymphomas (except Burkitt lymphoma)	5. All Other Cancer Types	Non-Hodgkin Lymphomas	Other T and NK-cell leukemias/lymphomas	Lymphoma	C30.0-Nasal cavity	300	9719	Malignant	Unknown	8	8	Right - origin of primary	Positive histology	9719/3: Extranodal NK-/T-cell lymphoma, nasal type	9719/3: Extranodal NK-/T-cell lymphoma, nasal type	9700-9719: nhl - mature t and nk-cell lymphomas	IIb3 Mature T-cell and NK-cell lymphomas	NHL - Extranodal	Lymphoma	Non-Hodgkin Lymphomas: Peripheral T-cell Lymphoma	Lymphoma	63.5 Other T cell lymphomas and NK cell neoplasms	Localized	Blank(s)	Blank(s)	Blank(s)	Blank(s)	27	None	None; diagnosed at autopsy	Radiation after surgery	Surgery performed	Beam radiation	Yes	Blank(s)	Blank(s)
75-79 years	Male	2018	PRCDA	White	Non-Spanish-Hispanic-Latino	Non-Hispanic White	NHL - Extranodal	Malignant	Blank(s)	Lymphoma	2.1.7 NK/T-cell (excluded from anaplastic T-cell)	2(b)2.4 NK/T-cell lymph, nasal-type/aggres NK leuk	IIb Non-Hodgkin lymphomas (except Burkitt lymphoma)	5. All Other Cancer Types	Non-Hodgkin Lymphomas	Other T and NK-cell leukemias/lymphomas	Lymphoma	C30.0-Nasal cavity	300	9719	Malignant	Unknown	8	8	Not a paired site	Positive histology	9719/3: Extranodal NK-/T-cell lymphoma, nasal type	9719/3: Extranodal NK-/T-cell lymphoma, nasal type	9700-9719: nhl - mature t and nk-cell lymphomas	IIb3 Mature T-cell and NK-cell lymphomas	NHL - Extranodal	Lymphoma	Non-Hodgkin Lymphomas: Peripheral T-cell Lymphoma	Lymphoma	63.5 Other T cell lymphomas and NK cell neoplasms	Distant	Blank(s)	Blank(s)	Blank(s)	Blank(s)	0	None	None; diagnosed at autopsy	No radiation and/or cancer-directed surgery	Not recommended	Beam radiation	Yes	Blank(s)	Blank(s)
30-34 years	Male	2018	PRCDA	White	Spanish-Hispanic-Latino	Hispanic (All Races)	NHL - Nodal	Malignant	Blank(s)	Lymphoma	2.1.7 NK/T-cell (excluded from anaplastic T-cell)	2(b)2.4 NK/T-cell lymph, nasal-type/aggres NK leuk	IIb Non-Hodgkin lymphomas (except Burkitt lymphoma)	5. All Other Cancer Types	Non-Hodgkin Lymphomas	Other T and NK-cell leukemias/lymphomas	Lymphoma	C77.9-Lymph node, NOS	779	9719	Malignant	Unknown	8	8	Not a paired site	Positive histology	9719/3: Extranodal NK-/T-cell lymphoma, nasal type	9719/3: Extranodal NK-/T-cell lymphoma, nasal type	9700-9719: nhl - mature t and nk-cell lymphomas	IIb3 Mature T-cell and NK-cell lymphomas	NHL - Nodal	Lymphoma	Non-Hodgkin Lymphomas: Peripheral T-cell Lymphoma	Lymphoma	63.5 Other T cell lymphomas and NK cell neoplasms	Distant	Blank(s)	Blank(s)	Blank(s)	Blank(s)	0	Unknown or not applicable	None; diagnosed at autopsy	No radiation and/or cancer-directed surgery	Not recommended	Beam radiation	Yes	Blank(s)	Blank(s)
60-64 years	Male	2019	PRCDA	White	Non-Spanish-Hispanic-Latino	Non-Hispanic White	NHL - Extranodal	Malignant	Blank(s)	Lymphoma	2.1.7 NK/T-cell (excluded from anaplastic T-cell)	2(b)2.4 NK/T-cell lymph, nasal-type/aggres NK leuk	IIb Non-Hodgkin lymphomas (except Burkitt lymphoma)	5. All Other Cancer Types	Non-Hodgkin Lymphomas	Other T and NK-cell leukemias/lymphomas	Lymphoma	C30.0-Nasal cavity	300	9719	Malignant	Unknown	8	8	Right - origin of primary	Positive histology	9719/3: Extranodal NK-/T-cell lymphoma, nasal type	9719/3: Extranodal NK-/T-cell lymphoma, nasal type	9700-9719: nhl - mature t and nk-cell lymphomas	IIb3 Mature T-cell and NK-cell lymphomas	NHL - Extranodal	Lymphoma	Non-Hodgkin Lymphomas: Peripheral T-cell Lymphoma	Lymphoma	63.5 Other T cell lymphomas and NK cell neoplasms	Regional	Blank(s)	Blank(s)	Blank(s)	Blank(s)	27	None	None; diagnosed at autopsy	Radiation after surgery	Surgery performed	Beam radiation	Yes	Blank(s)	Blank(s)
50-54 years	Male	2020	PRCDA	White	Non-Spanish-Hispanic-Latino	Non-Hispanic White	NHL - Extranodal	Malignant	Blank(s)	Lymphoma	2.1.7 NK/T-cell (excluded from anaplastic T-cell)	2(b)2.4 NK/T-cell lymph, nasal-type/aggres NK leuk	IIb Non-Hodgkin lymphomas (except Burkitt lymphoma)	5. All Other Cancer Types	Non-Hodgkin Lymphomas	Other T and NK-cell leukemias/lymphomas	Lymphoma	C30.0-Nasal cavity	300	9719	Malignant	Unknown	8	8	Left - origin of primary	Positive histology	9719/3: Extranodal NK-/T-cell lymphoma, nasal type	9719/3: Extranodal NK-/T-cell lymphoma, nasal type	9700-9719: nhl - mature t and nk-cell lymphomas	IIb3 Mature T-cell and NK-cell lymphomas	NHL - Extranodal	Lymphoma	Non-Hodgkin Lymphomas: Peripheral T-cell Lymphoma	Lymphoma	63.5 Other T cell lymphomas and NK cell neoplasms	Localized	Blank(s)	Blank(s)	Blank(s)	Blank(s)	0	None	None; diagnosed at autopsy	No radiation and/or cancer-directed surgery	Not recommended	Beam radiation	Yes	Blank(s)	Blank(s)
35-39 years	Male	2000	Not PRCDA	White	Non-Spanish-Hispanic-Latino	Non-Hispanic White	NHL - Extranodal	Malignant	Lymphoma	Lymphoma	2.1.7 NK/T-cell (excluded from anaplastic T-cell)	2(b)2.4 NK/T-cell lymph, nasal-type/aggres NK leuk	IIb Non-Hodgkin lymphomas (except Burkitt lymphoma)	5. All Other Cancer Types	Non-Hodgkin Lymphomas	Other T and NK-cell leukemias/lymphomas	Lymphoma	C30.0-Nasal cavity	300	9719	Malignant	T-cell	Blank(s)	Blank(s)	Not a paired site	Positive histology	9719/3: Extranodal NK-/T-cell lymphoma, nasal type	9719/3: Extranodal NK-/T-cell lymphoma, nasal type	9700-9719: nhl - mature t and nk-cell lymphomas	IIb3 Mature T-cell and NK-cell lymphomas	NHL - Extranodal	Blank(s)	Blank(s)	Blank(s)	63.5 Other T cell lymphomas and NK cell neoplasms	Blank(s)	Localized	Blank(s)	Unstaged	Stage I	0	Blank(s)	Blank(s)	No radiation and/or cancer-directed surgery	Not recommended	Beam radiation	Yes	0	99
50-54 years	Male	2001	Not PRCDA	Asian or Pacific Islander	Non-Spanish-Hispanic-Latino	Non-Hispanic Asian or Pacific Islander	NHL - Extranodal	Malignant	Lymphoma	Lymphoma	2.1.7 NK/T-cell (excluded from anaplastic T-cell)	2(b)2.4 NK/T-cell lymph, nasal-type/aggres NK leuk	IIb Non-Hodgkin lymphomas (except Burkitt lymphoma)	5. All Other Cancer Types	Non-Hodgkin Lymphomas	Other T and NK-cell leukemias/lymphomas	Lymphoma	C30.0-Nasal cavity	300	9719	Malignant	NK cell; natural killer cell (1995+)	Blank(s)	Blank(s)	Left - origin of primary	Positive histology	9719/3: Extranodal NK-/T-cell lymphoma, nasal type	9719/3: Extranodal NK-/T-cell lymphoma, nasal type	9700-9719: nhl - mature t and nk-cell lymphomas	IIb3 Mature T-cell and NK-cell lymphomas	NHL - Extranodal	Blank(s)	Blank(s)	Blank(s)	63.5 Other T cell lymphomas and NK cell neoplasms	Blank(s)	Regional	Blank(s)	Unstaged	Stage II	10	Blank(s)	Blank(s)	No radiation and/or cancer-directed surgery	Surgery performed	None/Unknown	Yes	9	99
85+ years	Female	2015	Not PRCDA	Asian or Pacific Islander	Non-Spanish-Hispanic-Latino	Non-Hispanic Asian or Pacific Islander	NHL - Extranodal	Malignant	Lymphoma	Lymphoma	2.1.7 NK/T-cell (excluded from anaplastic T-cell)	2(b)2.4 NK/T-cell lymph, nasal-type/aggres NK leuk	IIb Non-Hodgkin lymphomas (except Burkitt lymphoma)	5. All Other Cancer Types	Non-Hodgkin Lymphomas	Other T and NK-cell leukemias/lymphomas	Lymphoma	C30.0-Nasal cavity	300	9719	Malignant	NK cell; natural killer cell (1995+)	Blank(s)	Blank(s)	Right - origin of primary	Positive histology	9719/3: Extranodal NK-/T-cell lymphoma, nasal type	9719/3: Extranodal NK-/T-cell lymphoma, nasal type	9700-9719: nhl - mature t and nk-cell lymphomas	IIb3 Mature T-cell and NK-cell lymphomas	NHL - Extranodal	Blank(s)	Blank(s)	Lymphoma	63.5 Other T cell lymphomas and NK cell neoplasms	Distant	Distant	Distant site(s)/node(s) involved	Unstaged	Stage IV	20	None	None; diagnosed at autopsy	Radiation after surgery	Surgery performed	Beam radiation	No/Unknown	Blank(s)	Blank(s)
80-84 years	Female	2002	Not PRCDA	Asian or Pacific Islander	Non-Spanish-Hispanic-Latino	Non-Hispanic Asian or Pacific Islander	NHL - Nodal	Malignant	Lymphoma	Lymphoma	2.1.7 NK/T-cell (excluded from anaplastic T-cell)	2(b)2.4 NK/T-cell lymph, nasal-type/aggres NK leuk	IIb Non-Hodgkin lymphomas (except Burkitt lymphoma)	5. All Other Cancer Types	Non-Hodgkin Lymphomas	Other T and NK-cell leukemias/lymphomas	Lymphoma	C77.0-Lymph nodes of head, face & neck	770	9719	Malignant	NK cell; natural killer cell (1995+)	Blank(s)	Blank(s)	Not a paired site	Positive histology	9719/3: Extranodal NK-/T-cell lymphoma, nasal type	9719/3: Extranodal NK-/T-cell lymphoma, nasal type	9700-9719: nhl - mature t and nk-cell lymphomas	IIb3 Mature T-cell and NK-cell lymphomas	NHL - Nodal	Blank(s)	Blank(s)	Blank(s)	63.5 Other T cell lymphomas and NK cell neoplasms	Blank(s)	Localized	Blank(s)	Unstaged	Stage I	0	Blank(s)	Blank(s)	No radiation and/or cancer-directed surgery	Not recommended	None/Unknown	No/Unknown	9	99
40-44 years	Male	2003	Not PRCDA	Asian or Pacific Islander	Non-Spanish-Hispanic-Latino	Non-Hispanic Asian or Pacific Islander	NHL - Extranodal	Malignant	Lymphoma	Lymphoma	2.1.7 NK/T-cell (excluded from anaplastic T-cell)	2(b)2.4 NK/T-cell lymph, nasal-type/aggres NK leuk	IIb Non-Hodgkin lymphomas (except Burkitt lymphoma)	5. All Other Cancer Types	Non-Hodgkin Lymphomas	Other T and NK-cell leukemias/lymphomas	Lymphoma	C30.0-Nasal cavity	300	9719	Malignant	Unknown	Blank(s)	Blank(s)	Not a paired site	Positive histology	9719/3: Extranodal NK-/T-cell lymphoma, nasal type	9719/3: Extranodal NK-/T-cell lymphoma, nasal type	9700-9719: nhl - mature t and nk-cell lymphomas	IIb3 Mature T-cell and NK-cell lymphomas	NHL - Extranodal	Blank(s)	Blank(s)	Blank(s)	63.5 Other T cell lymphomas and NK cell neoplasms	Blank(s)	Localized	Blank(s)	Unstaged	Stage I	30	None	None; diagnosed at autopsy	Radiation after surgery	Surgery performed	Beam radiation	Yes	Blank(s)	Blank(s)
75-79 years	Female	2004	Not PRCDA	Asian or Pacific Islander	Non-Spanish-Hispanic-Latino	Non-Hispanic Asian or Pacific Islander	NHL - Extranodal	Malignant	Lymphoma	Lymphoma	2.1.7 NK/T-cell (excluded from anaplastic T-cell)	2(b)2.4 NK/T-cell lymph, nasal-type/aggres NK leuk	IIb Non-Hodgkin lymphomas (except Burkitt lymphoma)	5. All Other Cancer Types	Non-Hodgkin Lymphomas	Other T and NK-cell leukemias/lymphomas	Lymphoma	C52.9-Vagina, NOS	529	9719	Malignant	T-cell	Blank(s)	Blank(s)	Not a paired site	Positive histology	9719/3: Extranodal NK-/T-cell lymphoma, nasal type	9719/3: Extranodal NK-/T-cell lymphoma, nasal type	9700-9719: nhl - mature t and nk-cell lymphomas	IIb3 Mature T-cell and NK-cell lymphomas	NHL - Extranodal	Blank(s)	Blank(s)	Blank(s)	63.5 Other T cell lymphomas and NK cell neoplasms	Distant	Distant	Distant site(s)/node(s) involved	Unstaged	Stage IV	0	None	None; diagnosed at autopsy	No radiation and/or cancer-directed surgery	Not recommended	Beam radiation	Yes	Blank(s)	Blank(s)
35-39 years	Male	2006	Not PRCDA	Asian or Pacific Islander	Non-Spanish-Hispanic-Latino	Non-Hispanic Asian or Pacific Islander	NHL - Extranodal	Malignant	Lymphoma	Lymphoma	2.1.7 NK/T-cell (excluded from anaplastic T-cell)	2(b)2.4 NK/T-cell lymph, nasal-type/aggres NK leuk	IIb Non-Hodgkin lymphomas (except Burkitt lymphoma)	5. All Other Cancer Types	Non-Hodgkin Lymphomas	Other T and NK-cell leukemias/lymphomas	Lymphoma	C34.9-Lung, NOS	349	9719	Malignant	NK cell; natural killer cell (1995+)	Blank(s)	Blank(s)	Bilateral, single primary	Positive histology	9719/3: Extranodal NK-/T-cell lymphoma, nasal type	9719/3: Extranodal NK-/T-cell lymphoma, nasal type	9700-9719: nhl - mature t and nk-cell lymphomas	IIb3 Mature T-cell and NK-cell lymphomas	NHL - Extranodal	Blank(s)	Blank(s)	Blank(s)	63.5 Other T cell lymphomas and NK cell neoplasms	Distant	Distant	Distant site(s)/node(s) involved	Unstaged	Stage IV	0	None	None; diagnosed at autopsy	No radiation and/or cancer-directed surgery	Not recommended	None/Unknown	Yes	Blank(s)	Blank(s)
55-59 years	Male	2005	Not PRCDA	Asian or Pacific Islander	Non-Spanish-Hispanic-Latino	Non-Hispanic Asian or Pacific Islander	NHL - Extranodal	Malignant	Lymphoma	Lymphoma	2.1.7 NK/T-cell (excluded from anaplastic T-cell)	2(b)2.4 NK/T-cell lymph, nasal-type/aggres NK leuk	IIb Non-Hodgkin lymphomas (except Burkitt lymphoma)	5. All Other Cancer Types	Non-Hodgkin Lymphomas	Other T and NK-cell leukemias/lymphomas	Lymphoma	C30.0-Nasal cavity	300	9719	Malignant	NK cell; natural killer cell (1995+)	Blank(s)	Blank(s)	Not a paired site	Positive histology	9719/3: Extranodal NK-/T-cell lymphoma, nasal type	9719/3: Extranodal NK-/T-cell lymphoma, nasal type	9700-9719: nhl - mature t and nk-cell lymphomas	IIb3 Mature T-cell and NK-cell lymphomas	NHL - Extranodal	Blank(s)	Blank(s)	Blank(s)	63.5 Other T cell lymphomas and NK cell neoplasms	Regional	Regional	Regional, NOS	Unstaged	Stage II	0	None	None; diagnosed at autopsy	No radiation and/or cancer-directed surgery	Recommended but not performed, unknown reason	None/Unknown	Yes	Blank(s)	Blank(s)
75-79 years	Male	2007	Not PRCDA	Asian or Pacific Islander	Non-Spanish-Hispanic-Latino	Non-Hispanic Asian or Pacific Islander	NHL - Nodal	Malignant	Lymphoma	Lymphoma	2.1.7 NK/T-cell (excluded from anaplastic T-cell)	2(b)2.4 NK/T-cell lymph, nasal-type/aggres NK leuk	IIb Non-Hodgkin lymphomas (except Burkitt lymphoma)	5. All Other Cancer Types	Non-Hodgkin Lymphomas	Other T and NK-cell leukemias/lymphomas	Lymphoma	C77.1-Intrathoracic lymph nodes	771	9719	Malignant	NK cell; natural killer cell (1995+)	Blank(s)	Blank(s)	Not a paired site	Positive histology	9719/3: Extranodal NK-/T-cell lymphoma, nasal type	9719/3: Extranodal NK-/T-cell lymphoma, nasal type	9700-9719: nhl - mature t and nk-cell lymphomas	IIb3 Mature T-cell and NK-cell lymphomas	NHL - Nodal	Blank(s)	Blank(s)	Blank(s)	63.5 Other T cell lymphomas and NK cell neoplasms	Distant	Distant	Distant site(s)/node(s) involved	Unstaged	Stage IV	0	Unknown or not applicable	None; diagnosed at autopsy	No radiation and/or cancer-directed surgery	Not recommended	None/Unknown	Yes	Blank(s)	Blank(s)
85+ years	Male	2008	Not PRCDA	Asian or Pacific Islander	Non-Spanish-Hispanic-Latino	Non-Hispanic Asian or Pacific Islander	NHL - Extranodal	Malignant	Lymphoma	Lymphoma	2.1.7 NK/T-cell (excluded from anaplastic T-cell)	2(b)2.4 NK/T-cell lymph, nasal-type/aggres NK leuk	IIb Non-Hodgkin lymphomas (except Burkitt lymphoma)	5. All Other Cancer Types	Non-Hodgkin Lymphomas	Other T and NK-cell leukemias/lymphomas	Lymphoma	C30.0-Nasal cavity	300	9719	Malignant	T-cell	Blank(s)	Blank(s)	Bilateral, single primary	Positive histology	9719/3: Extranodal NK-/T-cell lymphoma, nasal type	9719/3: Extranodal NK-/T-cell lymphoma, nasal type	9700-9719: nhl - mature t and nk-cell lymphomas	IIb3 Mature T-cell and NK-cell lymphomas	NHL - Extranodal	Blank(s)	Blank(s)	Blank(s)	63.5 Other T cell lymphomas and NK cell neoplasms	Localized	Localized	Localized only	Unstaged	Stage I	30	None	None; diagnosed at autopsy	No radiation and/or cancer-directed surgery	Surgery performed	None/Unknown	No/Unknown	Blank(s)	Blank(s)
55-59 years	Male	2008	Not PRCDA	White	Non-Spanish-Hispanic-Latino	Non-Hispanic White	NHL - Extranodal	Malignant	Lymphoma	Lymphoma	2.1.7 NK/T-cell (excluded from anaplastic T-cell)	2(b)2.4 NK/T-cell lymph, nasal-type/aggres NK leuk	IIb Non-Hodgkin lymphomas (except Burkitt lymphoma)	5. All Other Cancer Types	Non-Hodgkin Lymphomas	Other T and NK-cell leukemias/lymphomas	Lymphoma	C30.0-Nasal cavity	300	9719	Malignant	NK cell; natural killer cell (1995+)	Blank(s)	Blank(s)	Left - origin of primary	Positive histology	9719/3: Extranodal NK-/T-cell lymphoma, nasal type	9719/3: Extranodal NK-/T-cell lymphoma, nasal type	9700-9719: nhl - mature t and nk-cell lymphomas	IIb3 Mature T-cell and NK-cell lymphomas	NHL - Extranodal	Blank(s)	Blank(s)	Blank(s)	63.5 Other T cell lymphomas and NK cell neoplasms	Localized	Localized	Localized only	Unstaged	Stage I	0	Unknown or not applicable	None; diagnosed at autopsy	No radiation and/or cancer-directed surgery	Not recommended	Recommended, unknown if administered	Yes	Blank(s)	Blank(s)
65-69 years	Male	2008	Not PRCDA	Asian or Pacific Islander	Non-Spanish-Hispanic-Latino	Non-Hispanic Asian or Pacific Islander	NHL - Extranodal	Malignant	Lymphoma	Lymphoma	2.1.7 NK/T-cell (excluded from anaplastic T-cell)	2(b)2.4 NK/T-cell lymph, nasal-type/aggres NK leuk	IIb Non-Hodgkin lymphomas (except Burkitt lymphoma)	5. All Other Cancer Types	Non-Hodgkin Lymphomas	Other T and NK-cell leukemias/lymphomas	Lymphoma	C44.3-Skin other/unspec parts of face	443	9719	Malignant	Unknown	Blank(s)	Blank(s)	Right - origin of primary	Positive histology	9719/3: Extranodal NK-/T-cell lymphoma, nasal type	9719/3: Extranodal NK-/T-cell lymphoma, nasal type	9700-9719: nhl - mature t and nk-cell lymphomas	IIb3 Mature T-cell and NK-cell lymphomas	NHL - Extranodal	Blank(s)	Blank(s)	Blank(s)	63.5 Other T cell lymphomas and NK cell neoplasms	Localized	Localized	Localized only	Unstaged	Stage I	27	None	None; diagnosed at autopsy	Radiation after surgery	Surgery performed	Beam radiation	No/Unknown	Blank(s)	Blank(s)
65-69 years	Male	2009	Not PRCDA	Asian or Pacific Islander	Non-Spanish-Hispanic-Latino	Non-Hispanic Asian or Pacific Islander	NHL - Nodal	Malignant	Lymphoma	Lymphoma	2.1.7 NK/T-cell (excluded from anaplastic T-cell)	2(b)2.4 NK/T-cell lymph, nasal-type/aggres NK leuk	IIb Non-Hodgkin lymphomas (except Burkitt lymphoma)	5. All Other Cancer Types	Non-Hodgkin Lymphomas	Other T and NK-cell leukemias/lymphomas	Lymphoma	C77.9-Lymph node, NOS	779	9719	Malignant	NK cell; natural killer cell (1995+)	Blank(s)	Blank(s)	Left - origin of primary	Positive histology	9719/3: Extranodal NK-/T-cell lymphoma, nasal type	9719/3: Extranodal NK-/T-cell lymphoma, nasal type	9700-9719: nhl - mature t and nk-cell lymphomas	IIb3 Mature T-cell and NK-cell lymphomas	NHL - Nodal	Blank(s)	Blank(s)	Blank(s)	63.5 Other T cell lymphomas and NK cell neoplasms	Unknown/unstaged	Unknown/unstaged	Unknown/unstaged/unspecified/DCO	Unstaged	Unknown	0	Unknown or not applicable	None; diagnosed at autopsy	No radiation and/or cancer-directed surgery	Recommended but not performed, unknown reason	None/Unknown	No/Unknown	Blank(s)	Blank(s)
65-69 years	Male	2011	Not PRCDA	Asian or Pacific Islander	Non-Spanish-Hispanic-Latino	Non-Hispanic Asian or Pacific Islander	NHL - Extranodal	Malignant	Lymphoma	Lymphoma	2.1.7 NK/T-cell (excluded from anaplastic T-cell)	2(b)2.4 NK/T-cell lymph, nasal-type/aggres NK leuk	IIb Non-Hodgkin lymphomas (except Burkitt lymphoma)	5. All Other Cancer Types	Non-Hodgkin Lymphomas	Other T and NK-cell leukemias/lymphomas	Lymphoma	C30.0-Nasal cavity	300	9719	Malignant	NK cell; natural killer cell (1995+)	Blank(s)	Blank(s)	Not a paired site	Positive histology	9719/3: Extranodal NK-/T-cell lymphoma, nasal type	9719/3: Extranodal NK-/T-cell lymphoma, nasal type	9700-9719: nhl - mature t and nk-cell lymphomas	IIb3 Mature T-cell and NK-cell lymphomas	NHL - Extranodal	Blank(s)	Blank(s)	Lymphoma	63.5 Other T cell lymphomas and NK cell neoplasms	Localized	Localized	Localized only	Unstaged	Stage I	0	None	None; diagnosed at autopsy	No radiation and/or cancer-directed surgery	Not recommended	Beam radiation	Yes	Blank(s)	Blank(s)
75-79 years	Male	2011	Not PRCDA	Asian or Pacific Islander	Non-Spanish-Hispanic-Latino	Non-Hispanic Asian or Pacific Islander	NHL - Extranodal	Malignant	Lymphoma	Lymphoma	2.1.7 NK/T-cell (excluded from anaplastic T-cell)	2(b)2.4 NK/T-cell lymph, nasal-type/aggres NK leuk	IIb Non-Hodgkin lymphomas (except Burkitt lymphoma)	5. All Other Cancer Types	Non-Hodgkin Lymphomas	Other T and NK-cell leukemias/lymphomas	Lymphoma	C30.0-Nasal cavity	300	9719	Malignant	NK cell; natural killer cell (1995+)	Blank(s)	Blank(s)	Not a paired site	Positive histology	9719/3: Extranodal NK-/T-cell lymphoma, nasal type	9719/3: Extranodal NK-/T-cell lymphoma, nasal type	9700-9719: nhl - mature t and nk-cell lymphomas	IIb3 Mature T-cell and NK-cell lymphomas	NHL - Extranodal	Blank(s)	Blank(s)	Lymphoma	63.5 Other T cell lymphomas and NK cell neoplasms	Localized	Localized	Localized only	Unstaged	Stage I	0	None	None; diagnosed at autopsy	No radiation and/or cancer-directed surgery	Not recommended	None/Unknown	No/Unknown	Blank(s)	Blank(s)
55-59 years	Female	2012	Not PRCDA	Asian or Pacific Islander	Non-Spanish-Hispanic-Latino	Non-Hispanic Asian or Pacific Islander	NHL - Nodal	Malignant	Lymphoma	Lymphoma	2.1.7 NK/T-cell (excluded from anaplastic T-cell)	2(b)2.4 NK/T-cell lymph, nasal-type/aggres NK leuk	IIb Non-Hodgkin lymphomas (except Burkitt lymphoma)	5. All Other Cancer Types	Non-Hodgkin Lymphomas	Other T and NK-cell leukemias/lymphomas	Lymphoma	C77.3-Lymph nodes of axilla or arm	773	9719	Malignant	NK cell; natural killer cell (1995+)	Blank(s)	Blank(s)	Left - origin of primary	Positive histology	9719/3: Extranodal NK-/T-cell lymphoma, nasal type	9719/3: Extranodal NK-/T-cell lymphoma, nasal type	9700-9719: nhl - mature t and nk-cell lymphomas	IIb3 Mature T-cell and NK-cell lymphomas	NHL - Nodal	Blank(s)	Blank(s)	Lymphoma	63.5 Other T cell lymphomas and NK cell neoplasms	Regional	Regional	Regional, NOS	Unstaged	Stage II	99	Unknown or not applicable	Unknown; death certificate only	No radiation and/or cancer-directed surgery	Unknown; death certificate; or autopsy only (2003+)	None/Unknown	No/Unknown	Blank(s)	Blank(s)
35-39 years	Female	2013	Not PRCDA	Asian or Pacific Islander	Non-Spanish-Hispanic-Latino	Non-Hispanic Asian or Pacific Islander	NHL - Extranodal	Malignant	Lymphoma	Lymphoma	2.1.7 NK/T-cell (excluded from anaplastic T-cell)	2(b)2.4 NK/T-cell lymph, nasal-type/aggres NK leuk	IIb Non-Hodgkin lymphomas (except Burkitt lymphoma)	5. All Other Cancer Types	Non-Hodgkin Lymphomas	Other T and NK-cell leukemias/lymphomas	Lymphoma	C30.0-Nasal cavity	300	9719	Malignant	NK cell; natural killer cell (1995+)	Blank(s)	Blank(s)	Bilateral, single primary	Positive histology	9719/3: Extranodal NK-/T-cell lymphoma, nasal type	9719/3: Extranodal NK-/T-cell lymphoma, nasal type	9700-9719: nhl - mature t and nk-cell lymphomas	IIb3 Mature T-cell and NK-cell lymphomas	NHL - Extranodal	Blank(s)	Blank(s)	Lymphoma	63.5 Other T cell lymphomas and NK cell neoplasms	Distant	Distant	Distant site(s)/node(s) involved	Unstaged	Stage III	27	None	None; diagnosed at autopsy	Radiation after surgery	Surgery performed	Beam radiation	Yes	Blank(s)	Blank(s)
70-74 years	Male	2013	Not PRCDA	Asian or Pacific Islander	Non-Spanish-Hispanic-Latino	Non-Hispanic Asian or Pacific Islander	NHL - Extranodal	Malignant	Lymphoma	Lymphoma	2.1.7 NK/T-cell (excluded from anaplastic T-cell)	2(b)2.4 NK/T-cell lymph, nasal-type/aggres NK leuk	IIb Non-Hodgkin lymphomas (except Burkitt lymphoma)	5. All Other Cancer Types	Non-Hodgkin Lymphomas	Other T and NK-cell leukemias/lymphomas	Lymphoma	C30.0-Nasal cavity	300	9719	Malignant	NK cell; natural killer cell (1995+)	Blank(s)	Blank(s)	Left - origin of primary	Positive histology	9719/3: Extranodal NK-/T-cell lymphoma, nasal type	9719/3: Extranodal NK-/T-cell lymphoma, nasal type	9700-9719: nhl - mature t and nk-cell lymphomas	IIb3 Mature T-cell and NK-cell lymphomas	NHL - Extranodal	Blank(s)	Blank(s)	Lymphoma	63.5 Other T cell lymphomas and NK cell neoplasms	Localized	Localized	Localized only	Unstaged	Stage I	90	None	None; diagnosed at autopsy	Radiation after surgery	Surgery performed	Beam radiation	Yes	Blank(s)	Blank(s)
45-49 years	Male	2014	Not PRCDA	Asian or Pacific Islander	Non-Spanish-Hispanic-Latino	Non-Hispanic Asian or Pacific Islander	NHL - Extranodal	Malignant	Lymphoma	Lymphoma	2.1.7 NK/T-cell (excluded from anaplastic T-cell)	2(b)2.4 NK/T-cell lymph, nasal-type/aggres NK leuk	IIb Non-Hodgkin lymphomas (except Burkitt lymphoma)	5. All Other Cancer Types	Non-Hodgkin Lymphomas	Other T and NK-cell leukemias/lymphomas	Lymphoma	C05.0-Hard palate	50	9719	Malignant	NK cell; natural killer cell (1995+)	Blank(s)	Blank(s)	Not a paired site	Pos hist AND immunophenotyping AND/OR pos genetic studies	9719/3: Extranodal NK-/T-cell lymphoma, nasal type	9719/3: Extranodal NK-/T-cell lymphoma, nasal type	9700-9719: nhl - mature t and nk-cell lymphomas	IIb3 Mature T-cell and NK-cell lymphomas	NHL - Extranodal	Blank(s)	Blank(s)	Lymphoma	63.5 Other T cell lymphomas and NK cell neoplasms	Localized	Localized	Localized only	Unstaged	Stage I	0	None	None; diagnosed at autopsy	No radiation and/or cancer-directed surgery	Not recommended	None/Unknown	No/Unknown	Blank(s)	Blank(s)
60-64 years	Female	2015	Not PRCDA	White	Non-Spanish-Hispanic-Latino	Non-Hispanic White	NHL - Extranodal	Malignant	Lymphoma	Lymphoma	2.1.7 NK/T-cell (excluded from anaplastic T-cell)	2(b)2.4 NK/T-cell lymph, nasal-type/aggres NK leuk	IIb Non-Hodgkin lymphomas (except Burkitt lymphoma)	5. All Other Cancer Types	Non-Hodgkin Lymphomas	Other T and NK-cell leukemias/lymphomas	Lymphoma	C03.0-Upper gum	30	9719	Malignant	NK cell; natural killer cell (1995+)	Blank(s)	Blank(s)	Not a paired site	Positive histology	9719/3: Extranodal NK-/T-cell lymphoma, nasal type	9719/3: Extranodal NK-/T-cell lymphoma, nasal type	9700-9719: nhl - mature t and nk-cell lymphomas	IIb3 Mature T-cell and NK-cell lymphomas	NHL - Extranodal	Blank(s)	Blank(s)	Lymphoma	63.5 Other T cell lymphomas and NK cell neoplasms	Regional	Regional	Regional, NOS	Unstaged	Stage II	0	None	None; diagnosed at autopsy	No radiation and/or cancer-directed surgery	Not recommended	Beam radiation	Yes	Blank(s)	Blank(s)
85+ years	Male	2014	Not PRCDA	Asian or Pacific Islander	Non-Spanish-Hispanic-Latino	Non-Hispanic Asian or Pacific Islander	NHL - Extranodal	Malignant	Lymphoma	Lymphoma	2.1.7 NK/T-cell (excluded from anaplastic T-cell)	2(b)2.4 NK/T-cell lymph, nasal-type/aggres NK leuk	IIb Non-Hodgkin lymphomas (except Burkitt lymphoma)	5. All Other Cancer Types	Non-Hodgkin Lymphomas	Other T and NK-cell leukemias/lymphomas	Lymphoma	C42.1-Bone marrow	421	9719	Malignant	NK cell; natural killer cell (1995+)	Blank(s)	Blank(s)	Not a paired site	Positive histology	9719/3: Extranodal NK-/T-cell lymphoma, nasal type	9719/3: Extranodal NK-/T-cell lymphoma, nasal type	9700-9719: nhl - mature t and nk-cell lymphomas	IIb3 Mature T-cell and NK-cell lymphomas	NHL - Extranodal	Blank(s)	Blank(s)	Lymphoma	63.5 Other T cell lymphomas and NK cell neoplasms	Unknown/unstaged	Unknown/unstaged	Unknown/unstaged/unspecified/DCO	Unstaged	Unknown	98	Unknown or not applicable	Unknown; death certificate only	No radiation and/or cancer-directed surgery	Recommended but not performed, unknown reason	None/Unknown	No/Unknown	Blank(s)	Blank(s)
55-59 years	Male	2019	Not PRCDA	White	Non-Spanish-Hispanic-Latino	Non-Hispanic White	NHL - Extranodal	Malignant	Blank(s)	Lymphoma	2.1.7 NK/T-cell (excluded from anaplastic T-cell)	2(b)2.4 NK/T-cell lymph, nasal-type/aggres NK leuk	IIb Non-Hodgkin lymphomas (except Burkitt lymphoma)	5. All Other Cancer Types	Non-Hodgkin Lymphomas	Other T and NK-cell leukemias/lymphomas	Lymphoma	C34.1-Upper lobe, lung	341	9719	Malignant	Unknown	8	8	Right - origin of primary	Positive histology	9719/3: Extranodal NK-/T-cell lymphoma, nasal type	9719/3: Extranodal NK-/T-cell lymphoma, nasal type	9700-9719: nhl - mature t and nk-cell lymphomas	IIb3 Mature T-cell and NK-cell lymphomas	NHL - Extranodal	Lymphoma	Non-Hodgkin Lymphomas: Peripheral T-cell Lymphoma	Lymphoma	63.5 Other T cell lymphomas and NK cell neoplasms	Distant	Blank(s)	Blank(s)	Blank(s)	Blank(s)	0	Unknown or not applicable	None; diagnosed at autopsy	No radiation and/or cancer-directed surgery	Not recommended	None/Unknown	No/Unknown	Blank(s)	Blank(s)
75-79 years	Female	2017	Not PRCDA	Asian or Pacific Islander	Non-Spanish-Hispanic-Latino	Non-Hispanic Asian or Pacific Islander	NHL - Nodal	Malignant	Lymphoma	Lymphoma	2.1.7 NK/T-cell (excluded from anaplastic T-cell)	2(b)2.4 NK/T-cell lymph, nasal-type/aggres NK leuk	IIb Non-Hodgkin lymphomas (except Burkitt lymphoma)	5. All Other Cancer Types	Non-Hodgkin Lymphomas	Other T and NK-cell leukemias/lymphomas	Lymphoma	C77.9-Lymph node, NOS	779	9719	Malignant	NK cell; natural killer cell (1995+)	Blank(s)	Blank(s)	Not a paired site	Positive histology	9719/3: Extranodal NK-/T-cell lymphoma, nasal type	9719/3: Extranodal NK-/T-cell lymphoma, nasal type	9700-9719: nhl - mature t and nk-cell lymphomas	IIb3 Mature T-cell and NK-cell lymphomas	NHL - Nodal	Blank(s)	Blank(s)	Lymphoma	63.5 Other T cell lymphomas and NK cell neoplasms	Distant	Distant	Distant site(s)/node(s) involved	Blank(s)	Blank(s)	0	Unknown or not applicable	None; diagnosed at autopsy	No radiation and/or cancer-directed surgery	Not recommended	None/Unknown	Yes	Blank(s)	Blank(s)
55-59 years	Male	2017	Not PRCDA	Asian or Pacific Islander	Non-Spanish-Hispanic-Latino	Non-Hispanic Asian or Pacific Islander	NHL - Extranodal	Malignant	Lymphoma	Lymphoma	2.1.7 NK/T-cell (excluded from anaplastic T-cell)	2(b)2.4 NK/T-cell lymph, nasal-type/aggres NK leuk	IIb Non-Hodgkin lymphomas (except Burkitt lymphoma)	5. All Other Cancer Types	Non-Hodgkin Lymphomas	Other T and NK-cell leukemias/lymphomas	Lymphoma	C30.0-Nasal cavity	300	9719	Malignant	NK cell; natural killer cell (1995+)	Blank(s)	Blank(s)	Left - origin of primary	Positive histology	9719/3: Extranodal NK-/T-cell lymphoma, nasal type	9719/3: Extranodal NK-/T-cell lymphoma, nasal type	9700-9719: nhl - mature t and nk-cell lymphomas	IIb3 Mature T-cell and NK-cell lymphomas	NHL - Extranodal	Blank(s)	Blank(s)	Lymphoma	63.5 Other T cell lymphomas and NK cell neoplasms	Distant	Distant	Distant site(s)/node(s) involved	Blank(s)	Blank(s)	0	None	None; diagnosed at autopsy	No radiation and/or cancer-directed surgery	Not recommended	None/Unknown	No/Unknown	Blank(s)	Blank(s)
50-54 years	Female	2019	Not PRCDA	White	Non-Spanish-Hispanic-Latino	Non-Hispanic White	NHL - Extranodal	Malignant	Blank(s)	Lymphoma	2.1.7 NK/T-cell (excluded from anaplastic T-cell)	2(b)2.4 NK/T-cell lymph, nasal-type/aggres NK leuk	IIb Non-Hodgkin lymphomas (except Burkitt lymphoma)	5. All Other Cancer Types	Non-Hodgkin Lymphomas	Other T and NK-cell leukemias/lymphomas	Lymphoma	C30.0-Nasal cavity	300	9719	Malignant	Unknown	8	8	Left - origin of primary	Positive histology	9719/3: Extranodal NK-/T-cell lymphoma, nasal type	9719/3: Extranodal NK-/T-cell lymphoma, nasal type	9700-9719: nhl - mature t and nk-cell lymphomas	IIb3 Mature T-cell and NK-cell lymphomas	NHL - Extranodal	Lymphoma	Non-Hodgkin Lymphomas: Peripheral T-cell Lymphoma	Lymphoma	63.5 Other T cell lymphomas and NK cell neoplasms	Localized	Blank(s)	Blank(s)	Blank(s)	Blank(s)	27	None	None; diagnosed at autopsy	No radiation and/or cancer-directed surgery	Surgery performed	None/Unknown	Yes	Blank(s)	Blank(s)
65-69 years	Male	2018	Not PRCDA	Asian or Pacific Islander	Non-Spanish-Hispanic-Latino	Non-Hispanic Asian or Pacific Islander	NHL - Extranodal	Malignant	Blank(s)	Lymphoma	2.1.7 NK/T-cell (excluded from anaplastic T-cell)	2(b)2.4 NK/T-cell lymph, nasal-type/aggres NK leuk	IIb Non-Hodgkin lymphomas (except Burkitt lymphoma)	5. All Other Cancer Types	Non-Hodgkin Lymphomas	Other T and NK-cell leukemias/lymphomas	Lymphoma	C20.9-Rectum, NOS	209	9719	Malignant	Unknown	8	8	Not a paired site	Positive histology	9719/3: Extranodal NK-/T-cell lymphoma, nasal type	9719/3: Extranodal NK-/T-cell lymphoma, nasal type	9700-9719: nhl - mature t and nk-cell lymphomas	IIb3 Mature T-cell and NK-cell lymphomas	NHL - Extranodal	Lymphoma	Non-Hodgkin Lymphomas: Peripheral T-cell Lymphoma	Lymphoma	63.5 Other T cell lymphomas and NK cell neoplasms	Distant	Blank(s)	Blank(s)	Blank(s)	Blank(s)	0	Unknown or not applicable	None; diagnosed at autopsy	No radiation and/or cancer-directed surgery	Not recommended	None/Unknown	Yes	Blank(s)	Blank(s)
40-44 years	Male	2019	Not PRCDA	Asian or Pacific Islander	Non-Spanish-Hispanic-Latino	Non-Hispanic Asian or Pacific Islander	NHL - Nodal	Malignant	Blank(s)	Lymphoma	2.1.7 NK/T-cell (excluded from anaplastic T-cell)	2(b)2.4 NK/T-cell lymph, nasal-type/aggres NK leuk	IIb Non-Hodgkin lymphomas (except Burkitt lymphoma)	5. All Other Cancer Types	Non-Hodgkin Lymphomas	Other T and NK-cell leukemias/lymphomas	Lymphoma	C77.8-Lymph nodes of multiple regions	778	9719	Malignant	Unknown	8	8	Not a paired site	Pos hist AND immunophenotyping AND/OR pos genetic studies	9719/3: Extranodal NK-/T-cell lymphoma, nasal type	9719/3: Extranodal NK-/T-cell lymphoma, nasal type	9700-9719: nhl - mature t and nk-cell lymphomas	IIb3 Mature T-cell and NK-cell lymphomas	NHL - Nodal	Lymphoma	Non-Hodgkin Lymphomas: Peripheral T-cell Lymphoma	Lymphoma	63.5 Other T cell lymphomas and NK cell neoplasms	Distant	Blank(s)	Blank(s)	Blank(s)	Blank(s)	0	Unknown or not applicable	None; diagnosed at autopsy	No radiation and/or cancer-directed surgery	Not recommended	None/Unknown	No/Unknown	Blank(s)	Blank(s)
30-34 years	Male	2006	Not PRCDA	Asian or Pacific Islander	Non-Spanish-Hispanic-Latino	Non-Hispanic Asian or Pacific Islander	NHL - Extranodal	Malignant	Lymphoma	Lymphoma	2.1.7 NK/T-cell (excluded from anaplastic T-cell)	2(b)2.4 NK/T-cell lymph, nasal-type/aggres NK leuk	IIb Non-Hodgkin lymphomas (except Burkitt lymphoma)	5. All Other Cancer Types	Non-Hodgkin Lymphomas	Other T and NK-cell leukemias/lymphomas	Lymphoma	C30.0-Nasal cavity	300	9719	Malignant	NK cell; natural killer cell (1995+)	Blank(s)	Blank(s)	Left - origin of primary	Positive histology	9719/3: Extranodal NK-/T-cell lymphoma, nasal type	9719/3: Extranodal NK-/T-cell lymphoma, nasal type	9700-9719: nhl - mature t and nk-cell lymphomas	IIb3 Mature T-cell and NK-cell lymphomas	NHL - Extranodal	Blank(s)	Blank(s)	Blank(s)	63.5 Other T cell lymphomas and NK cell neoplasms	Localized	Localized	Localized only	Unstaged	Stage I	0	None	None; diagnosed at autopsy	No radiation and/or cancer-directed surgery	Not recommended	Beam radiation	Yes	Blank(s)	Blank(s)
75-79 years	Male	2017	PRCDA	White	Non-Spanish-Hispanic-Latino	Non-Hispanic White	NHL - Extranodal	Malignant	Lymphoma	Lymphoma	2.1.7 NK/T-cell (excluded from anaplastic T-cell)	2(b)2.4 NK/T-cell lymph, nasal-type/aggres NK leuk	IIb Non-Hodgkin lymphomas (except Burkitt lymphoma)	5. All Other Cancer Types	Non-Hodgkin Lymphomas	Other T and NK-cell leukemias/lymphomas	Lymphoma	C30.0-Nasal cavity	300	9719	Malignant	NK cell; natural killer cell (1995+)	Blank(s)	Blank(s)	Bilateral, single primary	Pos hist AND immunophenotyping AND/OR pos genetic studies	9719/3: Extranodal NK-/T-cell lymphoma, nasal type	9719/3: Extranodal NK-/T-cell lymphoma, nasal type	9700-9719: nhl - mature t and nk-cell lymphomas	IIb3 Mature T-cell and NK-cell lymphomas	NHL - Extranodal	Blank(s)	Blank(s)	Lymphoma	63.5 Other T cell lymphomas and NK cell neoplasms	Localized	Localized	Localized only	Blank(s)	Blank(s)	0	None	None; diagnosed at autopsy	No radiation and/or cancer-directed surgery	Not recommended	Beam radiation	No/Unknown	Blank(s)	Blank(s)
75-79 years	Male	2015	Not PRCDA	White	Non-Spanish-Hispanic-Latino	Non-Hispanic White	NHL - Extranodal	Malignant	Lymphoma	Lymphoma	2.1.7 NK/T-cell (excluded from anaplastic T-cell)	2(b)2.4 NK/T-cell lymph, nasal-type/aggres NK leuk	IIb Non-Hodgkin lymphomas (except Burkitt lymphoma)	5. All Other Cancer Types	Non-Hodgkin Lymphomas	Other T and NK-cell leukemias/lymphomas	Lymphoma	C11.9-Nasopharynx, NOS	119	9719	Malignant	NK cell; natural killer cell (1995+)	Blank(s)	Blank(s)	Not a paired site	Pos hist AND immunophenotyping AND/OR pos genetic studies	9719/3: Extranodal NK-/T-cell lymphoma, nasal type	9719/3: Extranodal NK-/T-cell lymphoma, nasal type	9700-9719: nhl - mature t and nk-cell lymphomas	IIb3 Mature T-cell and NK-cell lymphomas	NHL - Extranodal	Blank(s)	Blank(s)	Lymphoma	63.5 Other T cell lymphomas and NK cell neoplasms	Regional	Regional	Regional, NOS	Unstaged	Stage II	0	None	None; diagnosed at autopsy	No radiation and/or cancer-directed surgery	Not recommended	None/Unknown	Yes	Blank(s)	Blank(s)
60-64 years	Female	2001	Not PRCDA	White	Non-Spanish-Hispanic-Latino	Non-Hispanic White	NHL - Extranodal	Malignant	Lymphoma	Lymphoma	2.1.7 NK/T-cell (excluded from anaplastic T-cell)	2(b)2.4 NK/T-cell lymph, nasal-type/aggres NK leuk	IIb Non-Hodgkin lymphomas (except Burkitt lymphoma)	5. All Other Cancer Types	Non-Hodgkin Lymphomas	Other T and NK-cell leukemias/lymphomas	Lymphoma	C31.0-Maxillary sinus	310	9719	Malignant	T-cell	Blank(s)	Blank(s)	Left - origin of primary	Positive histology	9719/3: Extranodal NK-/T-cell lymphoma, nasal type	9719/3: Extranodal NK-/T-cell lymphoma, nasal type	9700-9719: nhl - mature t and nk-cell lymphomas	IIb3 Mature T-cell and NK-cell lymphomas	NHL - Extranodal	Blank(s)	Blank(s)	Blank(s)	63.5 Other T cell lymphomas and NK cell neoplasms	Blank(s)	Localized	Blank(s)	Unstaged	Stage I	27	Blank(s)	Blank(s)	No radiation and/or cancer-directed surgery	Surgery performed	Recommended, unknown if administered	Yes	0	0
20-24 years	Male	2002	Not PRCDA	White	Non-Spanish-Hispanic-Latino	Non-Hispanic White	NHL - Extranodal	Malignant	Lymphoma	Lymphoma	2.1.7 NK/T-cell (excluded from anaplastic T-cell)	2(b)2.4 NK/T-cell lymph, nasal-type/aggres NK leuk	IIb Non-Hodgkin lymphomas (except Burkitt lymphoma)	5. All Other Cancer Types	Non-Hodgkin Lymphomas	Other T and NK-cell leukemias/lymphomas	Lymphoma	C11.8-Overlapping lesion of nasopharynx	118	9719	Malignant	NK cell; natural killer cell (1995+)	Blank(s)	Blank(s)	Not a paired site	Positive histology	9719/3: Extranodal NK-/T-cell lymphoma, nasal type	9719/3: Extranodal NK-/T-cell lymphoma, nasal type	9700-9719: nhl - mature t and nk-cell lymphomas	IIb3 Mature T-cell and NK-cell lymphomas	NHL - Extranodal	Blank(s)	Blank(s)	Blank(s)	63.5 Other T cell lymphomas and NK cell neoplasms	Blank(s)	Regional	Blank(s)	Unstaged	Stage II	0	Blank(s)	Blank(s)	No radiation and/or cancer-directed surgery	Not recommended	Beam radiation	Yes	0	0
80-84 years	Male	2015	Not PRCDA	White	Non-Spanish-Hispanic-Latino	Non-Hispanic White	NHL - Extranodal	Malignant	Lymphoma	Lymphoma	2.1.7 NK/T-cell (excluded from anaplastic T-cell)	2(b)2.4 NK/T-cell lymph, nasal-type/aggres NK leuk	IIb Non-Hodgkin lymphomas (except Burkitt lymphoma)	5. All Other Cancer Types	Non-Hodgkin Lymphomas	Other T and NK-cell leukemias/lymphomas	Lymphoma	C30.0-Nasal cavity	300	9719	Malignant	NK cell; natural killer cell (1995+)	Blank(s)	Blank(s)	Left - origin of primary	Positive histology	9719/3: Extranodal NK-/T-cell lymphoma, nasal type	9719/3: Extranodal NK-/T-cell lymphoma, nasal type	9700-9719: nhl - mature t and nk-cell lymphomas	IIb3 Mature T-cell and NK-cell lymphomas	NHL - Extranodal	Blank(s)	Blank(s)	Lymphoma	63.5 Other T cell lymphomas and NK cell neoplasms	Localized	Localized	Localized only	Unstaged	Stage I	0	None	None; diagnosed at autopsy	No radiation and/or cancer-directed surgery	Not recommended	None/Unknown	No/Unknown	Blank(s)	Blank(s)
35-39 years	Female	2003	Not PRCDA	White	Non-Spanish-Hispanic-Latino	Non-Hispanic White	NHL - Extranodal	Malignant	Lymphoma	Lymphoma	2.1.7 NK/T-cell (excluded from anaplastic T-cell)	2(b)2.4 NK/T-cell lymph, nasal-type/aggres NK leuk	IIb Non-Hodgkin lymphomas (except Burkitt lymphoma)	5. All Other Cancer Types	Non-Hodgkin Lymphomas	Other T and NK-cell leukemias/lymphomas	Lymphoma	C31.1-Ethmoid sinus	311	9719	Malignant	NK cell; natural killer cell (1995+)	Blank(s)	Blank(s)	Not a paired site	Positive histology	9719/3: Extranodal NK-/T-cell lymphoma, nasal type	9719/3: Extranodal NK-/T-cell lymphoma, nasal type	9700-9719: nhl - mature t and nk-cell lymphomas	IIb3 Mature T-cell and NK-cell lymphomas	NHL - Extranodal	Blank(s)	Blank(s)	Blank(s)	63.5 Other T cell lymphomas and NK cell neoplasms	Blank(s)	Regional	Blank(s)	Unstaged	Stage II	0	None	None; diagnosed at autopsy	No radiation and/or cancer-directed surgery	Not recommended	None/Unknown	Yes	Blank(s)	Blank(s)
70-74 years	Male	2003	Not PRCDA	White	Non-Spanish-Hispanic-Latino	Non-Hispanic White	NHL - Nodal	Malignant	Lymphoma	Lymphoma	2.1.7 NK/T-cell (excluded from anaplastic T-cell)	2(b)2.4 NK/T-cell lymph, nasal-type/aggres NK leuk	IIb Non-Hodgkin lymphomas (except Burkitt lymphoma)	5. All Other Cancer Types	Non-Hodgkin Lymphomas	Other T and NK-cell leukemias/lymphomas	Lymphoma	C77.9-Lymph node, NOS	779	9719	Malignant	Unknown	Blank(s)	Blank(s)	Not a paired site	Positive histology	9719/3: Extranodal NK-/T-cell lymphoma, nasal type	9719/3: Extranodal NK-/T-cell lymphoma, nasal type	9700-9719: nhl - mature t and nk-cell lymphomas	IIb3 Mature T-cell and NK-cell lymphomas	NHL - Nodal	Blank(s)	Blank(s)	Blank(s)	63.5 Other T cell lymphomas and NK cell neoplasms	Blank(s)	Unknown/unstaged	Blank(s)	Unstaged	Unknown	0	Unknown or not applicable	None; diagnosed at autopsy	No radiation and/or cancer-directed surgery	Not recommended	None/Unknown	No/Unknown	Blank(s)	Blank(s)
25-29 years	Female	2004	Not PRCDA	White	Non-Spanish-Hispanic-Latino	Non-Hispanic White	NHL - Extranodal	Malignant	Lymphoma	Lymphoma	2.1.7 NK/T-cell (excluded from anaplastic T-cell)	2(b)2.4 NK/T-cell lymph, nasal-type/aggres NK leuk	IIb Non-Hodgkin lymphomas (except Burkitt lymphoma)	5. All Other Cancer Types	Non-Hodgkin Lymphomas	Other T and NK-cell leukemias/lymphomas	Lymphoma	C30.0-Nasal cavity	300	9719	Malignant	NK cell; natural killer cell (1995+)	Blank(s)	Blank(s)	Right - origin of primary	Positive histology	9719/3: Extranodal NK-/T-cell lymphoma, nasal type	9719/3: Extranodal NK-/T-cell lymphoma, nasal type	9700-9719: nhl - mature t and nk-cell lymphomas	IIb3 Mature T-cell and NK-cell lymphomas	NHL - Extranodal	Blank(s)	Blank(s)	Blank(s)	63.5 Other T cell lymphomas and NK cell neoplasms	Regional	Regional	Regional, NOS	Unstaged	Stage II	0	None	None; diagnosed at autopsy	No radiation and/or cancer-directed surgery	Not recommended	Beam radiation	Yes	Blank(s)	Blank(s)
60-64 years	Male	2013	Not PRCDA	White	Non-Spanish-Hispanic-Latino	Non-Hispanic White	NHL - Extranodal	Malignant	Lymphoma	Lymphoma	2.1.7 NK/T-cell (excluded from anaplastic T-cell)	2(b)2.4 NK/T-cell lymph, nasal-type/aggres NK leuk	IIb Non-Hodgkin lymphomas (except Burkitt lymphoma)	5. All Other Cancer Types	Non-Hodgkin Lymphomas	Other T and NK-cell leukemias/lymphomas	Lymphoma	C11.9-Nasopharynx, NOS	119	9719	Malignant	NK cell; natural killer cell (1995+)	Blank(s)	Blank(s)	Not a paired site	Positive histology	9719/3: Extranodal NK-/T-cell lymphoma, nasal type	9719/3: Extranodal NK-/T-cell lymphoma, nasal type	9700-9719: nhl - mature t and nk-cell lymphomas	IIb3 Mature T-cell and NK-cell lymphomas	NHL - Extranodal	Blank(s)	Blank(s)	Lymphoma	63.5 Other T cell lymphomas and NK cell neoplasms	Localized	Localized	Localized only	Unstaged	Stage I	0	None	None; diagnosed at autopsy	No radiation and/or cancer-directed surgery	Not recommended	Beam radiation	Yes	Blank(s)	Blank(s)
75-79 years	Male	2005	Not PRCDA	White	Non-Spanish-Hispanic-Latino	Non-Hispanic White	NHL - Nodal	Malignant	Lymphoma	Lymphoma	2.1.7 NK/T-cell (excluded from anaplastic T-cell)	2(b)2.4 NK/T-cell lymph, nasal-type/aggres NK leuk	IIb Non-Hodgkin lymphomas (except Burkitt lymphoma)	5. All Other Cancer Types	Non-Hodgkin Lymphomas	Other T and NK-cell leukemias/lymphomas	Lymphoma	C77.9-Lymph node, NOS	779	9719	Malignant	NK cell; natural killer cell (1995+)	Blank(s)	Blank(s)	Not a paired site	Positive histology	9719/3: Extranodal NK-/T-cell lymphoma, nasal type	9719/3: Extranodal NK-/T-cell lymphoma, nasal type	9700-9719: nhl - mature t and nk-cell lymphomas	IIb3 Mature T-cell and NK-cell lymphomas	NHL - Nodal	Blank(s)	Blank(s)	Blank(s)	63.5 Other T cell lymphomas and NK cell neoplasms	Distant	Distant	Distant site(s)/node(s) involved	Unstaged	Stage IV	0	Unknown or not applicable	None; diagnosed at autopsy	No radiation and/or cancer-directed surgery	Not recommended	None/Unknown	Yes	Blank(s)	Blank(s)
60-64 years	Female	2006	Not PRCDA	White	Non-Spanish-Hispanic-Latino	Non-Hispanic White	NHL - Nodal	Malignant	Lymphoma	Lymphoma	2.1.7 NK/T-cell (excluded from anaplastic T-cell)	2(b)2.4 NK/T-cell lymph, nasal-type/aggres NK leuk	IIb Non-Hodgkin lymphomas (except Burkitt lymphoma)	5. All Other Cancer Types	Non-Hodgkin Lymphomas	Other T and NK-cell leukemias/lymphomas	Lymphoma	C77.9-Lymph node, NOS	779	9719	Malignant	NK cell; natural killer cell (1995+)	Blank(s)	Blank(s)	Not a paired site	Positive histology	9719/3: Extranodal NK-/T-cell lymphoma, nasal type	9719/3: Extranodal NK-/T-cell lymphoma, nasal type	9700-9719: nhl - mature t and nk-cell lymphomas	IIb3 Mature T-cell and NK-cell lymphomas	NHL - Nodal	Blank(s)	Blank(s)	Blank(s)	63.5 Other T cell lymphomas and NK cell neoplasms	Distant	Distant	Distant site(s)/node(s) involved	Unstaged	Stage IV	0	Unknown or not applicable	Non-primary surgical procedure to distant site	No radiation and/or cancer-directed surgery	Not recommended	None/Unknown	Yes	Blank(s)	Blank(s)
70-74 years	Female	2002	Not PRCDA	Asian or Pacific Islander	Non-Spanish-Hispanic-Latino	Non-Hispanic Asian or Pacific Islander	NHL - Nodal	Malignant	Lymphoma	Lymphoma	2.1.7 NK/T-cell (excluded from anaplastic T-cell)	2(b)2.4 NK/T-cell lymph, nasal-type/aggres NK leuk	IIb Non-Hodgkin lymphomas (except Burkitt lymphoma)	5. All Other Cancer Types	Non-Hodgkin Lymphomas	Other T and NK-cell leukemias/lymphomas	Lymphoma	C77.9-Lymph node, NOS	779	9719	Malignant	NK cell; natural killer cell (1995+)	Blank(s)	Blank(s)	Not a paired site	Unknown	9719/3: Extranodal NK-/T-cell lymphoma, nasal type	9719/3: Extranodal NK-/T-cell lymphoma, nasal type	9700-9719: nhl - mature t and nk-cell lymphomas	IIb3 Mature T-cell and NK-cell lymphomas	NHL - Nodal	Blank(s)	Blank(s)	Blank(s)	63.5 Other T cell lymphomas and NK cell neoplasms	Blank(s)	Unknown/unstaged	Blank(s)	Unstaged	Unknown	0	Blank(s)	Blank(s)	No radiation and/or cancer-directed surgery	Recommended but not performed, unknown reason	None/Unknown	No/Unknown	9	99
55-59 years	Female	2007	Not PRCDA	White	Non-Spanish-Hispanic-Latino	Non-Hispanic White	NHL - Extranodal	Malignant	Lymphoma	Lymphoma	2.1.7 NK/T-cell (excluded from anaplastic T-cell)	2(b)2.4 NK/T-cell lymph, nasal-type/aggres NK leuk	IIb Non-Hodgkin lymphomas (except Burkitt lymphoma)	5. All Other Cancer Types	Non-Hodgkin Lymphomas	Other T and NK-cell leukemias/lymphomas	Lymphoma	C30.0-Nasal cavity	300	9719	Malignant	NK cell; natural killer cell (1995+)	Blank(s)	Blank(s)	Right - origin of primary	Positive histology	9719/3: Extranodal NK-/T-cell lymphoma, nasal type	9719/3: Extranodal NK-/T-cell lymphoma, nasal type	9700-9719: nhl - mature t and nk-cell lymphomas	IIb3 Mature T-cell and NK-cell lymphomas	NHL - Extranodal	Blank(s)	Blank(s)	Blank(s)	63.5 Other T cell lymphomas and NK cell neoplasms	Distant	Distant	Distant site(s)/node(s) involved	Unstaged	Stage IV	0	None	None; diagnosed at autopsy	No radiation and/or cancer-directed surgery	Not recommended	Beam radiation	Yes	Blank(s)	Blank(s)
65-69 years	Male	2008	Not PRCDA	White	Non-Spanish-Hispanic-Latino	Non-Hispanic White	NHL - Nodal	Malignant	Lymphoma	Lymphoma	2.1.7 NK/T-cell (excluded from anaplastic T-cell)	2(b)2.4 NK/T-cell lymph, nasal-type/aggres NK leuk	IIb Non-Hodgkin lymphomas (except Burkitt lymphoma)	5. All Other Cancer Types	Non-Hodgkin Lymphomas	Other T and NK-cell leukemias/lymphomas	Lymphoma	C77.9-Lymph node, NOS	779	9719	Malignant	NK cell; natural killer cell (1995+)	Blank(s)	Blank(s)	Not a paired site	Positive histology	9719/3: Extranodal NK-/T-cell lymphoma, nasal type	9719/3: Extranodal NK-/T-cell lymphoma, nasal type	9700-9719: nhl - mature t and nk-cell lymphomas	IIb3 Mature T-cell and NK-cell lymphomas	NHL - Nodal	Blank(s)	Blank(s)	Blank(s)	63.5 Other T cell lymphomas and NK cell neoplasms	Distant	Distant	Distant site(s)/node(s) involved	Unstaged	Stage IV	0	Unknown or not applicable	None; diagnosed at autopsy	No radiation and/or cancer-directed surgery	Not recommended	None/Unknown	Yes	Blank(s)	Blank(s)
40-44 years	Male	2010	Not PRCDA	White	Non-Spanish-Hispanic-Latino	Non-Hispanic White	NHL - Extranodal	Malignant	Lymphoma	Lymphoma	2.1.7 NK/T-cell (excluded from anaplastic T-cell)	2(b)2.4 NK/T-cell lymph, nasal-type/aggres NK leuk	IIb Non-Hodgkin lymphomas (except Burkitt lymphoma)	5. All Other Cancer Types	Non-Hodgkin Lymphomas	Other T and NK-cell leukemias/lymphomas	Lymphoma	C30.0-Nasal cavity	300	9719	Malignant	NK cell; natural killer cell (1995+)	Blank(s)	Blank(s)	Not a paired site	Positive histology	9719/3: Extranodal NK-/T-cell lymphoma, nasal type	9719/3: Extranodal NK-/T-cell lymphoma, nasal type	9700-9719: nhl - mature t and nk-cell lymphomas	IIb3 Mature T-cell and NK-cell lymphomas	NHL - Extranodal	Blank(s)	Blank(s)	Lymphoma	63.5 Other T cell lymphomas and NK cell neoplasms	Distant	Distant	Distant site(s)/node(s) involved	Unstaged	Stage IV	30	None	None; diagnosed at autopsy	No radiation and/or cancer-directed surgery	Surgery performed	None/Unknown	Yes	Blank(s)	Blank(s)
65-69 years	Female	2011	Not PRCDA	White	Non-Spanish-Hispanic-Latino	Non-Hispanic White	NHL - Extranodal	Malignant	Lymphoma	Lymphoma	2.1.7 NK/T-cell (excluded from anaplastic T-cell)	2(b)2.4 NK/T-cell lymph, nasal-type/aggres NK leuk	IIb Non-Hodgkin lymphomas (except Burkitt lymphoma)	5. All Other Cancer Types	Non-Hodgkin Lymphomas	Other T and NK-cell leukemias/lymphomas	Lymphoma	C30.0-Nasal cavity	300	9719	Malignant	NK cell; natural killer cell (1995+)	Blank(s)	Blank(s)	Right - origin of primary	Positive histology	9719/3: Extranodal NK-/T-cell lymphoma, nasal type	9719/3: Extranodal NK-/T-cell lymphoma, nasal type	9700-9719: nhl - mature t and nk-cell lymphomas	IIb3 Mature T-cell and NK-cell lymphomas	NHL - Extranodal	Blank(s)	Blank(s)	Lymphoma	63.5 Other T cell lymphomas and NK cell neoplasms	Distant	Distant	Distant site(s)/node(s) involved	Unstaged	Stage IV	27	None	None; diagnosed at autopsy	Radiation after surgery	Surgery performed	Beam radiation	No/Unknown	Blank(s)	Blank(s)
85+ years	Male	2013	Not PRCDA	White	Non-Spanish-Hispanic-Latino	Non-Hispanic White	NHL - Extranodal	Malignant	Lymphoma	Lymphoma	2.1.7 NK/T-cell (excluded from anaplastic T-cell)	2(b)2.4 NK/T-cell lymph, nasal-type/aggres NK leuk	IIb Non-Hodgkin lymphomas (except Burkitt lymphoma)	5. All Other Cancer Types	Non-Hodgkin Lymphomas	Other T and NK-cell leukemias/lymphomas	Lymphoma	C32.1-Supraglottis	321	9719	Malignant	NK cell; natural killer cell (1995+)	Blank(s)	Blank(s)	Not a paired site	Positive histology	9719/3: Extranodal NK-/T-cell lymphoma, nasal type	9719/3: Extranodal NK-/T-cell lymphoma, nasal type	9700-9719: nhl - mature t and nk-cell lymphomas	IIb3 Mature T-cell and NK-cell lymphomas	NHL - Extranodal	Blank(s)	Blank(s)	Lymphoma	63.5 Other T cell lymphomas and NK cell neoplasms	Regional	Regional	Regional, NOS	Unstaged	Stage II	0	None	None; diagnosed at autopsy	No radiation and/or cancer-directed surgery	Not recommended	None/Unknown	No/Unknown	Blank(s)	Blank(s)
60-64 years	Female	2014	Not PRCDA	White	Non-Spanish-Hispanic-Latino	Non-Hispanic White	NHL - Extranodal	Malignant	Lymphoma	Lymphoma	2.1.7 NK/T-cell (excluded from anaplastic T-cell)	2(b)2.4 NK/T-cell lymph, nasal-type/aggres NK leuk	IIb Non-Hodgkin lymphomas (except Burkitt lymphoma)	5. All Other Cancer Types	Non-Hodgkin Lymphomas	Other T and NK-cell leukemias/lymphomas	Lymphoma	C30.0-Nasal cavity	300	9719	Malignant	NK cell; natural killer cell (1995+)	Blank(s)	Blank(s)	Left - origin of primary	Pos hist AND immunophenotyping AND/OR pos genetic studies	9719/3: Extranodal NK-/T-cell lymphoma, nasal type	9719/3: Extranodal NK-/T-cell lymphoma, nasal type	9700-9719: nhl - mature t and nk-cell lymphomas	IIb3 Mature T-cell and NK-cell lymphomas	NHL - Extranodal	Blank(s)	Blank(s)	Lymphoma	63.5 Other T cell lymphomas and NK cell neoplasms	Localized	Localized	Localized only	Unstaged	Stage I	27	None	None; diagnosed at autopsy	Radiation after surgery	Surgery performed	Beam radiation	Yes	Blank(s)	Blank(s)
85+ years	Male	2014	Not PRCDA	White	Non-Spanish-Hispanic-Latino	Non-Hispanic White	NHL - Extranodal	Malignant	Lymphoma	Lymphoma	2.1.7 NK/T-cell (excluded from anaplastic T-cell)	2(b)2.4 NK/T-cell lymph, nasal-type/aggres NK leuk	IIb Non-Hodgkin lymphomas (except Burkitt lymphoma)	5. All Other Cancer Types	Non-Hodgkin Lymphomas	Other T and NK-cell leukemias/lymphomas	Lymphoma	C80.9-Unknown primary site	809	9719	Malignant	NK cell; natural killer cell (1995+)	Blank(s)	Blank(s)	Not a paired site	Positive histology	9719/3: Extranodal NK-/T-cell lymphoma, nasal type	9719/3: Extranodal NK-/T-cell lymphoma, nasal type	9700-9719: nhl - mature t and nk-cell lymphomas	IIb3 Mature T-cell and NK-cell lymphomas	NHL - Extranodal	Blank(s)	Blank(s)	Lymphoma	63.5 Other T cell lymphomas and NK cell neoplasms	Distant	Distant	Distant site(s)/node(s) involved	Unstaged	Stage IV	98	Unknown or not applicable	Non-primary surgical procedure performed	No radiation and/or cancer-directed surgery	Not recommended	None/Unknown	No/Unknown	Blank(s)	Blank(s)
80-84 years	Male	2019	Not PRCDA	White	Non-Spanish-Hispanic-Latino	Non-Hispanic White	NHL - Extranodal	Malignant	Blank(s)	Lymphoma	2.1.7 NK/T-cell (excluded from anaplastic T-cell)	2(b)2.4 NK/T-cell lymph, nasal-type/aggres NK leuk	IIb Non-Hodgkin lymphomas (except Burkitt lymphoma)	5. All Other Cancer Types	Non-Hodgkin Lymphomas	Other T and NK-cell leukemias/lymphomas	Lymphoma	C05.0-Hard palate	50	9719	Malignant	Unknown	8	8	Not a paired site	Positive histology	9719/3: Extranodal NK-/T-cell lymphoma, nasal type	9719/3: Extranodal NK-/T-cell lymphoma, nasal type	9700-9719: nhl - mature t and nk-cell lymphomas	IIb3 Mature T-cell and NK-cell lymphomas	NHL - Extranodal	Lymphoma	Non-Hodgkin Lymphomas: Peripheral T-cell Lymphoma	Lymphoma	63.5 Other T cell lymphomas and NK cell neoplasms	Localized	Blank(s)	Blank(s)	Blank(s)	Blank(s)	0	None	None; diagnosed at autopsy	No radiation and/or cancer-directed surgery	Not recommended	Beam radiation	No/Unknown	Blank(s)	Blank(s)
25-29 years	Female	2015	Not PRCDA	White	Non-Spanish-Hispanic-Latino	Non-Hispanic White	NHL - Extranodal	Malignant	Lymphoma	Lymphoma	2.1.7 NK/T-cell (excluded from anaplastic T-cell)	2(b)2.4 NK/T-cell lymph, nasal-type/aggres NK leuk	IIb Non-Hodgkin lymphomas (except Burkitt lymphoma)	5. All Other Cancer Types	Non-Hodgkin Lymphomas	Other T and NK-cell leukemias/lymphomas	Lymphoma	C30.0-Nasal cavity	300	9719	Malignant	NK cell; natural killer cell (1995+)	Blank(s)	Blank(s)	Bilateral, single primary	Positive histology	9719/3: Extranodal NK-/T-cell lymphoma, nasal type	9719/3: Extranodal NK-/T-cell lymphoma, nasal type	9700-9719: nhl - mature t and nk-cell lymphomas	IIb3 Mature T-cell and NK-cell lymphomas	NHL - Extranodal	Blank(s)	Blank(s)	Lymphoma	63.5 Other T cell lymphomas and NK cell neoplasms	Localized	Localized	Localized only	Unstaged	Stage I	0	None	None; diagnosed at autopsy	No radiation and/or cancer-directed surgery	Not recommended	Beam radiation	Yes	Blank(s)	Blank(s)
80-84 years	Male	2014	Not PRCDA	White	Non-Spanish-Hispanic-Latino	Non-Hispanic White	NHL - Extranodal	Malignant	Lymphoma	Lymphoma	2.1.7 NK/T-cell (excluded from anaplastic T-cell)	2(b)2.4 NK/T-cell lymph, nasal-type/aggres NK leuk	IIb Non-Hodgkin lymphomas (except Burkitt lymphoma)	5. All Other Cancer Types	Non-Hodgkin Lymphomas	Other T and NK-cell leukemias/lymphomas	Lymphoma	C10.9-Oropharynx, NOS	109	9719	Malignant	NK cell; natural killer cell (1995+)	Blank(s)	Blank(s)	Not a paired site	Positive histology	9719/3: Extranodal NK-/T-cell lymphoma, nasal type	9719/3: Extranodal NK-/T-cell lymphoma, nasal type	9700-9719: nhl - mature t and nk-cell lymphomas	IIb3 Mature T-cell and NK-cell lymphomas	NHL - Extranodal	Blank(s)	Blank(s)	Lymphoma	63.5 Other T cell lymphomas and NK cell neoplasms	Regional	Regional	Regional, NOS	Unstaged	Stage II	0	None	None; diagnosed at autopsy	No radiation and/or cancer-directed surgery	Not recommended	Beam radiation	No/Unknown	Blank(s)	Blank(s)
80-84 years	Male	2019	Not PRCDA	White	Non-Spanish-Hispanic-Latino	Non-Hispanic White	NHL - Extranodal	Malignant	Blank(s)	Lymphoma	2.1.7 NK/T-cell (excluded from anaplastic T-cell)	2(b)2.4 NK/T-cell lymph, nasal-type/aggres NK leuk	IIb Non-Hodgkin lymphomas (except Burkitt lymphoma)	5. All Other Cancer Types	Non-Hodgkin Lymphomas	Other T and NK-cell leukemias/lymphomas	Lymphoma	C44.9-Skin, NOS	449	9719	Malignant	Unknown	8	8	Not a paired site	Positive histology	9719/3: Extranodal NK-/T-cell lymphoma, nasal type	9719/3: Extranodal NK-/T-cell lymphoma, nasal type	9700-9719: nhl - mature t and nk-cell lymphomas	IIb3 Mature T-cell and NK-cell lymphomas	NHL - Extranodal	Primary Cutaneous Lymphomas (excluding Mycosis Fungoides)	Primary Cutaneous Lymphoma: B-Cell/T-cell Lymphoma (non-MF/SS) Lymphoma	Primary Cutaneous Lymphomas (excluding Mycosis Fungoides)	63.5 Other T cell lymphomas and NK cell neoplasms	Distant	Blank(s)	Blank(s)	Blank(s)	Blank(s)	0	None	None; diagnosed at autopsy	No radiation and/or cancer-directed surgery	Not recommended	None/Unknown	No/Unknown	Blank(s)	Blank(s)
60-64 years	Male	2016	PRCDA	White	Non-Spanish-Hispanic-Latino	Non-Hispanic White	NHL - Extranodal	Malignant	Lymphoma	Lymphoma	2.1.7 NK/T-cell (excluded from anaplastic T-cell)	2(b)2.4 NK/T-cell lymph, nasal-type/aggres NK leuk	IIb Non-Hodgkin lymphomas (except Burkitt lymphoma)	5. All Other Cancer Types	Non-Hodgkin Lymphomas	Other T and NK-cell leukemias/lymphomas	Lymphoma	C31.8-Overlapping lesion of accessory sinuses	318	9719	Malignant	NK cell; natural killer cell (1995+)	Blank(s)	Blank(s)	Not a paired site	Positive histology	9719/3: Extranodal NK-/T-cell lymphoma, nasal type	9719/3: Extranodal NK-/T-cell lymphoma, nasal type	9700-9719: nhl - mature t and nk-cell lymphomas	IIb3 Mature T-cell and NK-cell lymphomas	NHL - Extranodal	Blank(s)	Blank(s)	Lymphoma	63.5 Other T cell lymphomas and NK cell neoplasms	Distant	Distant	Distant site(s)/node(s) involved	Blank(s)	Blank(s)	30	None	None; diagnosed at autopsy	Radiation after surgery	Surgery performed	Beam radiation	Yes	Blank(s)	Blank(s)
55-59 years	Male	2016	Not PRCDA	White	Non-Spanish-Hispanic-Latino	Non-Hispanic White	NHL - Extranodal	Malignant	Lymphoma	Lymphoma	2.1.7 NK/T-cell (excluded from anaplastic T-cell)	2(b)2.4 NK/T-cell lymph, nasal-type/aggres NK leuk	IIb Non-Hodgkin lymphomas (except Burkitt lymphoma)	5. All Other Cancer Types	Non-Hodgkin Lymphomas	Other T and NK-cell leukemias/lymphomas	Lymphoma	C30.0-Nasal cavity	300	9719	Malignant	NK cell; natural killer cell (1995+)	Blank(s)	Blank(s)	Left - origin of primary	Pos hist AND immunophenotyping AND/OR pos genetic studies	9719/3: Extranodal NK-/T-cell lymphoma, nasal type	9719/3: Extranodal NK-/T-cell lymphoma, nasal type	9700-9719: nhl - mature t and nk-cell lymphomas	IIb3 Mature T-cell and NK-cell lymphomas	NHL - Extranodal	Blank(s)	Blank(s)	Lymphoma	63.5 Other T cell lymphomas and NK cell neoplasms	Distant	Distant	Distant site(s)/node(s) involved	Blank(s)	Blank(s)	0	None	None; diagnosed at autopsy	No radiation and/or cancer-directed surgery	Not recommended	None/Unknown	Yes	Blank(s)	Blank(s)
55-59 years	Male	2017	Not PRCDA	White	Non-Spanish-Hispanic-Latino	Non-Hispanic White	NHL - Extranodal	Malignant	Lymphoma	Lymphoma	2.1.7 NK/T-cell (excluded from anaplastic T-cell)	2(b)2.4 NK/T-cell lymph, nasal-type/aggres NK leuk	IIb Non-Hodgkin lymphomas (except Burkitt lymphoma)	5. All Other Cancer Types	Non-Hodgkin Lymphomas	Other T and NK-cell leukemias/lymphomas	Lymphoma	C11.9-Nasopharynx, NOS	119	9719	Malignant	NK cell; natural killer cell (1995+)	Blank(s)	Blank(s)	Not a paired site	Positive histology	9719/3: Extranodal NK-/T-cell lymphoma, nasal type	9719/3: Extranodal NK-/T-cell lymphoma, nasal type	9700-9719: nhl - mature t and nk-cell lymphomas	IIb3 Mature T-cell and NK-cell lymphomas	NHL - Extranodal	Blank(s)	Blank(s)	Lymphoma	63.5 Other T cell lymphomas and NK cell neoplasms	Localized	Localized	Localized only	Blank(s)	Blank(s)	0	None	None; diagnosed at autopsy	No radiation and/or cancer-directed surgery	Not recommended	Beam radiation	Yes	Blank(s)	Blank(s)
60-64 years	Male	2018	Not PRCDA	White	Non-Spanish-Hispanic-Latino	Non-Hispanic White	NHL - Extranodal	Malignant	Blank(s)	Lymphoma	2.1.7 NK/T-cell (excluded from anaplastic T-cell)	2(b)2.4 NK/T-cell lymph, nasal-type/aggres NK leuk	IIb Non-Hodgkin lymphomas (except Burkitt lymphoma)	5. All Other Cancer Types	Non-Hodgkin Lymphomas	Other T and NK-cell leukemias/lymphomas	Lymphoma	C11.9-Nasopharynx, NOS	119	9719	Malignant	Unknown	8	8	Not a paired site	Positive histology	9719/3: Extranodal NK-/T-cell lymphoma, nasal type	9719/3: Extranodal NK-/T-cell lymphoma, nasal type	9700-9719: nhl - mature t and nk-cell lymphomas	IIb3 Mature T-cell and NK-cell lymphomas	NHL - Extranodal	Lymphoma	Non-Hodgkin Lymphomas: Peripheral T-cell Lymphoma	Lymphoma	63.5 Other T cell lymphomas and NK cell neoplasms	Regional	Blank(s)	Blank(s)	Blank(s)	Blank(s)	0	None	None; diagnosed at autopsy	No radiation and/or cancer-directed surgery	Not recommended	Beam radiation	Yes	Blank(s)	Blank(s)
65-69 years	Male	2018	Not PRCDA	White	Non-Spanish-Hispanic-Latino	Non-Hispanic White	NHL - Extranodal	Malignant	Blank(s)	Lymphoma	2.1.7 NK/T-cell (excluded from anaplastic T-cell)	2(b)2.4 NK/T-cell lymph, nasal-type/aggres NK leuk	IIb Non-Hodgkin lymphomas (except Burkitt lymphoma)	5. All Other Cancer Types	Non-Hodgkin Lymphomas	Other T and NK-cell leukemias/lymphomas	Lymphoma	C30.0-Nasal cavity	300	9719	Malignant	Unknown	8	8	Not a paired site	Positive histology	9719/3: Extranodal NK-/T-cell lymphoma, nasal type	9719/3: Extranodal NK-/T-cell lymphoma, nasal type	9700-9719: nhl - mature t and nk-cell lymphomas	IIb3 Mature T-cell and NK-cell lymphomas	NHL - Extranodal	Lymphoma	Non-Hodgkin Lymphomas: Peripheral T-cell Lymphoma	Lymphoma	63.5 Other T cell lymphomas and NK cell neoplasms	Localized	Blank(s)	Blank(s)	Blank(s)	Blank(s)	0	None	None; diagnosed at autopsy	No radiation and/or cancer-directed surgery	Not recommended	Beam radiation	Yes	Blank(s)	Blank(s)
60-64 years	Male	2019	Not PRCDA	White	Non-Spanish-Hispanic-Latino	Non-Hispanic White	NHL - Extranodal	Malignant	Blank(s)	Lymphoma	2.1.7 NK/T-cell (excluded from anaplastic T-cell)	2(b)2.4 NK/T-cell lymph, nasal-type/aggres NK leuk	IIb Non-Hodgkin lymphomas (except Burkitt lymphoma)	5. All Other Cancer Types	Non-Hodgkin Lymphomas	Other T and NK-cell leukemias/lymphomas	Lymphoma	C30.0-Nasal cavity	300	9719	Malignant	Unknown	8	8	Right - origin of primary	Positive histology	9719/3: Extranodal NK-/T-cell lymphoma, nasal type	9719/3: Extranodal NK-/T-cell lymphoma, nasal type	9700-9719: nhl - mature t and nk-cell lymphomas	IIb3 Mature T-cell and NK-cell lymphomas	NHL - Extranodal	Lymphoma	Non-Hodgkin Lymphomas: Peripheral T-cell Lymphoma	Lymphoma	63.5 Other T cell lymphomas and NK cell neoplasms	Distant	Blank(s)	Blank(s)	Blank(s)	Blank(s)	0	None	None; diagnosed at autopsy	No radiation and/or cancer-directed surgery	Not recommended	None/Unknown	Yes	Blank(s)	Blank(s)
60-64 years	Male	2020	Not PRCDA	White	Non-Spanish-Hispanic-Latino	Non-Hispanic White	NHL - Extranodal	Malignant	Blank(s)	Lymphoma	2.1.7 NK/T-cell (excluded from anaplastic T-cell)	2(b)2.4 NK/T-cell lymph, nasal-type/aggres NK leuk	IIb Non-Hodgkin lymphomas (except Burkitt lymphoma)	5. All Other Cancer Types	Non-Hodgkin Lymphomas	Other T and NK-cell leukemias/lymphomas	Lymphoma	C17.8-Overlapping lesion of small intestine	178	9719	Malignant	Unknown	8	8	Not a paired site	Positive histology	9719/3: Extranodal NK-/T-cell lymphoma, nasal type	9719/3: Extranodal NK-/T-cell lymphoma, nasal type	9700-9719: nhl - mature t and nk-cell lymphomas	IIb3 Mature T-cell and NK-cell lymphomas	NHL - Extranodal	Lymphoma	Non-Hodgkin Lymphomas: Peripheral T-cell Lymphoma	Lymphoma	63.5 Other T cell lymphomas and NK cell neoplasms	Distant	Blank(s)	Blank(s)	Blank(s)	Blank(s)	30	None	None; diagnosed at autopsy	No radiation and/or cancer-directed surgery	Surgery performed	None/Unknown	Yes	Blank(s)	Blank(s)
60-64 years	Female	2020	Not PRCDA	Asian or Pacific Islander	Non-Spanish-Hispanic-Latino	Non-Hispanic Asian or Pacific Islander	NHL - Extranodal	Malignant	Blank(s)	Lymphoma	2.1.7 NK/T-cell (excluded from anaplastic T-cell)	2(b)2.4 NK/T-cell lymph, nasal-type/aggres NK leuk	IIb Non-Hodgkin lymphomas (except Burkitt lymphoma)	5. All Other Cancer Types	Non-Hodgkin Lymphomas	Other T and NK-cell leukemias/lymphomas	Lymphoma	C30.0-Nasal cavity	300	9719	Malignant	Unknown	8	8	Not a paired site	Positive histology	9719/3: Extranodal NK-/T-cell lymphoma, nasal type	9719/3: Extranodal NK-/T-cell lymphoma, nasal type	9700-9719: nhl - mature t and nk-cell lymphomas	IIb3 Mature T-cell and NK-cell lymphomas	NHL - Extranodal	Lymphoma	Non-Hodgkin Lymphomas: Peripheral T-cell Lymphoma	Lymphoma	63.5 Other T cell lymphomas and NK cell neoplasms	Localized	Blank(s)	Blank(s)	Blank(s)	Blank(s)	0	None	None; diagnosed at autopsy	No radiation and/or cancer-directed surgery	Not recommended	Beam radiation	Yes	Blank(s)	Blank(s)
85+ years	Male	2020	Not PRCDA	White	Non-Spanish-Hispanic-Latino	Non-Hispanic White	NHL - Extranodal	Malignant	Blank(s)	Lymphoma	2.1.7 NK/T-cell (excluded from anaplastic T-cell)	2(b)2.4 NK/T-cell lymph, nasal-type/aggres NK leuk	IIb Non-Hodgkin lymphomas (except Burkitt lymphoma)	5. All Other Cancer Types	Non-Hodgkin Lymphomas	Other T and NK-cell leukemias/lymphomas	Lymphoma	C30.0-Nasal cavity	300	9719	Malignant	Unknown	8	8	Left - origin of primary	Positive histology	9719/3: Extranodal NK-/T-cell lymphoma, nasal type	9719/3: Extranodal NK-/T-cell lymphoma, nasal type	9700-9719: nhl - mature t and nk-cell lymphomas	IIb3 Mature T-cell and NK-cell lymphomas	NHL - Extranodal	Lymphoma	Non-Hodgkin Lymphomas: Peripheral T-cell Lymphoma	Lymphoma	63.5 Other T cell lymphomas and NK cell neoplasms	Localized	Blank(s)	Blank(s)	Blank(s)	Blank(s)	27	None	None; diagnosed at autopsy	No radiation and/or cancer-directed surgery	Surgery performed	None/Unknown	No/Unknown	Blank(s)	Blank(s)
35-39 years	Male	2001	PRCDA	White	Spanish-Hispanic-Latino	Hispanic (All Races)	NHL - Extranodal	Malignant	Lymphoma	Lymphoma	2.1.7 NK/T-cell (excluded from anaplastic T-cell)	2(b)2.4 NK/T-cell lymph, nasal-type/aggres NK leuk	IIb Non-Hodgkin lymphomas (except Burkitt lymphoma)	5. All Other Cancer Types	Non-Hodgkin Lymphomas	Other T and NK-cell leukemias/lymphomas	Lymphoma	C49.0-Conn, subcutaneous, other soft tis: head, face, neck	490	9719	Malignant	T-cell	Blank(s)	Blank(s)	Not a paired site	Positive histology	9719/3: Extranodal NK-/T-cell lymphoma, nasal type	9719/3: Extranodal NK-/T-cell lymphoma, nasal type	9700-9719: nhl - mature t and nk-cell lymphomas	IIb3 Mature T-cell and NK-cell lymphomas	NHL - Extranodal	Blank(s)	Blank(s)	Blank(s)	63.5 Other T cell lymphomas and NK cell neoplasms	Blank(s)	Localized	Blank(s)	Unstaged	Stage I	0	Blank(s)	Blank(s)	No radiation and/or cancer-directed surgery	Not recommended	None/Unknown	Yes	0	0
85+ years	Male	2003	PRCDA	White	Spanish-Hispanic-Latino	Hispanic (All Races)	NHL - Extranodal	Malignant	Lymphoma	Lymphoma	2.1.7 NK/T-cell (excluded from anaplastic T-cell)	2(b)2.4 NK/T-cell lymph, nasal-type/aggres NK leuk	IIb Non-Hodgkin lymphomas (except Burkitt lymphoma)	5. All Other Cancer Types	Non-Hodgkin Lymphomas	Other T and NK-cell leukemias/lymphomas	Lymphoma	C44.5-Skin of trunk	445	9719	Malignant	T-cell	Blank(s)	Blank(s)	Paired site, but no information concerning laterality	Positive histology	9719/3: Extranodal NK-/T-cell lymphoma, nasal type	9719/3: Extranodal NK-/T-cell lymphoma, nasal type	9700-9719: nhl - mature t and nk-cell lymphomas	IIb3 Mature T-cell and NK-cell lymphomas	NHL - Extranodal	Blank(s)	Blank(s)	Blank(s)	63.5 Other T cell lymphomas and NK cell neoplasms	Blank(s)	Unknown/unstaged	Blank(s)	Unstaged	Unknown	0	Unknown or not applicable	None; diagnosed at autopsy	No radiation and/or cancer-directed surgery	Recommended but not performed, unknown reason	None/Unknown	No/Unknown	Blank(s)	Blank(s)
20-24 years	Male	2007	PRCDA	American Indian/Alaska Native	Non-Spanish-Hispanic-Latino	Non-Hispanic American Indian/Alaska Native	NHL - Extranodal	Malignant	Lymphoma	Lymphoma	2.1.7 NK/T-cell (excluded from anaplastic T-cell)	2(b)2.4 NK/T-cell lymph, nasal-type/aggres NK leuk	IIb Non-Hodgkin lymphomas (except Burkitt lymphoma)	5. All Other Cancer Types	Non-Hodgkin Lymphomas	Other T and NK-cell leukemias/lymphomas	Lymphoma	C30.0-Nasal cavity	300	9719	Malignant	Unknown	Blank(s)	Blank(s)	Not a paired site	Positive histology	9719/3: Extranodal NK-/T-cell lymphoma, nasal type	9719/3: Extranodal NK-/T-cell lymphoma, nasal type	9700-9719: nhl - mature t and nk-cell lymphomas	IIb3 Mature T-cell and NK-cell lymphomas	NHL - Extranodal	Blank(s)	Blank(s)	Blank(s)	63.5 Other T cell lymphomas and NK cell neoplasms	Distant	Distant	Distant site(s)/node(s) involved	Unstaged	Stage IV	27	Unknown or not applicable	Unknown; death certificate only	Radiation after surgery	Surgery performed	Beam radiation	Yes	Blank(s)	Blank(s)
60-64 years	Male	2008	PRCDA	White	Non-Spanish-Hispanic-Latino	Non-Hispanic White	NHL - Extranodal	Malignant	Lymphoma	Lymphoma	2.1.7 NK/T-cell (excluded from anaplastic T-cell)	2(b)2.4 NK/T-cell lymph, nasal-type/aggres NK leuk	IIb Non-Hodgkin lymphomas (except Burkitt lymphoma)	5. All Other Cancer Types	Non-Hodgkin Lymphomas	Other T and NK-cell leukemias/lymphomas	Lymphoma	C22.0-Liver	220	9719	Malignant	T-cell	Blank(s)	Blank(s)	Not a paired site	Positive histology	9719/3: Extranodal NK-/T-cell lymphoma, nasal type	9719/3: Extranodal NK-/T-cell lymphoma, nasal type	9700-9719: nhl - mature t and nk-cell lymphomas	IIb3 Mature T-cell and NK-cell lymphomas	NHL - Extranodal	Blank(s)	Blank(s)	Blank(s)	63.5 Other T cell lymphomas and NK cell neoplasms	Distant	Distant	Distant site(s)/node(s) involved	Unstaged	Stage IV	0	None	None; diagnosed at autopsy	No radiation and/or cancer-directed surgery	Not recommended	None/Unknown	Yes	Blank(s)	Blank(s)
45-49 years	Male	2009	Not PRCDA	White	Spanish-Hispanic-Latino	Hispanic (All Races)	NHL - Extranodal	Malignant	Lymphoma	Lymphoma	2.1.7 NK/T-cell (excluded from anaplastic T-cell)	2(b)2.4 NK/T-cell lymph, nasal-type/aggres NK leuk	IIb Non-Hodgkin lymphomas (except Burkitt lymphoma)	5. All Other Cancer Types	Non-Hodgkin Lymphomas	Other T and NK-cell leukemias/lymphomas	Lymphoma	C17.1-Jejunum	171	9719	Malignant	NK cell; natural killer cell (1995+)	Blank(s)	Blank(s)	Not a paired site	Positive histology	9719/3: Extranodal NK-/T-cell lymphoma, nasal type	9719/3: Extranodal NK-/T-cell lymphoma, nasal type	9700-9719: nhl - mature t and nk-cell lymphomas	IIb3 Mature T-cell and NK-cell lymphomas	NHL - Extranodal	Blank(s)	Blank(s)	Blank(s)	63.5 Other T cell lymphomas and NK cell neoplasms	Distant	Distant	Distant site(s)/node(s) involved	Unstaged	Stage IV	30	None	None; diagnosed at autopsy	No radiation and/or cancer-directed surgery	Surgery performed	None/Unknown	Yes	Blank(s)	Blank(s)
20-24 years	Male	2009	PRCDA	American Indian/Alaska Native	Non-Spanish-Hispanic-Latino	Non-Hispanic American Indian/Alaska Native	NHL - Nodal	Malignant	Lymphoma	Lymphoma	2.1.7 NK/T-cell (excluded from anaplastic T-cell)	2(b)2.4 NK/T-cell lymph, nasal-type/aggres NK leuk	IIb Non-Hodgkin lymphomas (except Burkitt lymphoma)	5. All Other Cancer Types	Non-Hodgkin Lymphomas	Other T and NK-cell leukemias/lymphomas	Lymphoma	C77.9-Lymph node, NOS	779	9719	Malignant	T-cell	Blank(s)	Blank(s)	Not a paired site	Positive histology	9719/3: Extranodal NK-/T-cell lymphoma, nasal type	9719/3: Extranodal NK-/T-cell lymphoma, nasal type	9700-9719: nhl - mature t and nk-cell lymphomas	IIb3 Mature T-cell and NK-cell lymphomas	NHL - Nodal	Blank(s)	Blank(s)	Blank(s)	63.5 Other T cell lymphomas and NK cell neoplasms	Regional	Regional	Regional, NOS	Unstaged	Stage II	0	Unknown or not applicable	None; diagnosed at autopsy	No radiation and/or cancer-directed surgery	Not recommended	Beam radiation	Yes	Blank(s)	Blank(s)
50-54 years	Male	2010	PRCDA	Asian or Pacific Islander	Non-Spanish-Hispanic-Latino	Non-Hispanic Asian or Pacific Islander	NHL - Extranodal	Malignant	Lymphoma	Lymphoma	2.1.7 NK/T-cell (excluded from anaplastic T-cell)	2(b)2.4 NK/T-cell lymph, nasal-type/aggres NK leuk	IIb Non-Hodgkin lymphomas (except Burkitt lymphoma)	5. All Other Cancer Types	Non-Hodgkin Lymphomas	Other T and NK-cell leukemias/lymphomas	Lymphoma	C30.0-Nasal cavity	300	9719	Malignant	NK cell; natural killer cell (1995+)	Blank(s)	Blank(s)	Left - origin of primary	Positive histology	9719/3: Extranodal NK-/T-cell lymphoma, nasal type	9719/3: Extranodal NK-/T-cell lymphoma, nasal type	9700-9719: nhl - mature t and nk-cell lymphomas	IIb3 Mature T-cell and NK-cell lymphomas	NHL - Extranodal	Blank(s)	Blank(s)	Lymphoma	63.5 Other T cell lymphomas and NK cell neoplasms	Localized	Localized	Localized only	Unstaged	Stage I	30	None	None; diagnosed at autopsy	Radiation after surgery	Surgery performed	Beam radiation	Yes	Blank(s)	Blank(s)
80-84 years	Female	2009	PRCDA	White	Non-Spanish-Hispanic-Latino	Non-Hispanic White	NHL - Extranodal	Malignant	Lymphoma	Lymphoma	2.1.7 NK/T-cell (excluded from anaplastic T-cell)	2(b)2.4 NK/T-cell lymph, nasal-type/aggres NK leuk	IIb Non-Hodgkin lymphomas (except Burkitt lymphoma)	5. All Other Cancer Types	Non-Hodgkin Lymphomas	Other T and NK-cell leukemias/lymphomas	Lymphoma	C30.0-Nasal cavity	300	9719	Malignant	NK cell; natural killer cell (1995+)	Blank(s)	Blank(s)	Left - origin of primary	Positive histology	9719/3: Extranodal NK-/T-cell lymphoma, nasal type	9719/3: Extranodal NK-/T-cell lymphoma, nasal type	9700-9719: nhl - mature t and nk-cell lymphomas	IIb3 Mature T-cell and NK-cell lymphomas	NHL - Extranodal	Blank(s)	Blank(s)	Blank(s)	63.5 Other T cell lymphomas and NK cell neoplasms	Localized	Localized	Localized only	Unstaged	Stage I	20	None	None; diagnosed at autopsy	No radiation and/or cancer-directed surgery	Surgery performed	None/Unknown	No/Unknown	Blank(s)	Blank(s)
40-44 years	Female	2012	PRCDA	Asian or Pacific Islander	Non-Spanish-Hispanic-Latino	Non-Hispanic Asian or Pacific Islander	NHL - Extranodal	Malignant	Lymphoma	Lymphoma	2.1.7 NK/T-cell (excluded from anaplastic T-cell)	2(b)2.4 NK/T-cell lymph, nasal-type/aggres NK leuk	IIb Non-Hodgkin lymphomas (except Burkitt lymphoma)	5. All Other Cancer Types	Non-Hodgkin Lymphomas	Other T and NK-cell leukemias/lymphomas	Lymphoma	C30.0-Nasal cavity	300	9719	Malignant	NK cell; natural killer cell (1995+)	Blank(s)	Blank(s)	Left - origin of primary	Positive histology	9719/3: Extranodal NK-/T-cell lymphoma, nasal type	9719/3: Extranodal NK-/T-cell lymphoma, nasal type	9700-9719: nhl - mature t and nk-cell lymphomas	IIb3 Mature T-cell and NK-cell lymphomas	NHL - Extranodal	Blank(s)	Blank(s)	Lymphoma	63.5 Other T cell lymphomas and NK cell neoplasms	Localized	Localized	Localized only	Unstaged	Stage I	0	None	None; diagnosed at autopsy	No radiation and/or cancer-directed surgery	Not recommended	Beam radiation	No/Unknown	Blank(s)	Blank(s)
75-79 years	Female	2014	PRCDA	American Indian/Alaska Native	Non-Spanish-Hispanic-Latino	Non-Hispanic American Indian/Alaska Native	NHL - Extranodal	Malignant	Lymphoma	Lymphoma	2.1.7 NK/T-cell (excluded from anaplastic T-cell)	2(b)2.4 NK/T-cell lymph, nasal-type/aggres NK leuk	IIb Non-Hodgkin lymphomas (except Burkitt lymphoma)	5. All Other Cancer Types	Non-Hodgkin Lymphomas	Other T and NK-cell leukemias/lymphomas	Lymphoma	C17.9-Small intestine, NOS	179	9719	Malignant	NK cell; natural killer cell (1995+)	Blank(s)	Blank(s)	Not a paired site	Positive histology	9719/3: Extranodal NK-/T-cell lymphoma, nasal type	9719/3: Extranodal NK-/T-cell lymphoma, nasal type	9700-9719: nhl - mature t and nk-cell lymphomas	IIb3 Mature T-cell and NK-cell lymphomas	NHL - Extranodal	Blank(s)	Blank(s)	Lymphoma	63.5 Other T cell lymphomas and NK cell neoplasms	Distant	Distant	Distant site(s)/node(s) involved	Unstaged	Stage IV	30	None	None; diagnosed at autopsy	No radiation and/or cancer-directed surgery	Surgery performed	None/Unknown	No/Unknown	Blank(s)	Blank(s)
55-59 years	Male	2014	PRCDA	White	Non-Spanish-Hispanic-Latino	Non-Hispanic White	NHL - Extranodal	Malignant	Lymphoma	Lymphoma	2.1.7 NK/T-cell (excluded from anaplastic T-cell)	2(b)2.4 NK/T-cell lymph, nasal-type/aggres NK leuk	IIb Non-Hodgkin lymphomas (except Burkitt lymphoma)	5. All Other Cancer Types	Non-Hodgkin Lymphomas	Other T and NK-cell leukemias/lymphomas	Lymphoma	C30.0-Nasal cavity	300	9719	Malignant	NK cell; natural killer cell (1995+)	Blank(s)	Blank(s)	Left - origin of primary	Positive histology	9719/3: Extranodal NK-/T-cell lymphoma, nasal type	9719/3: Extranodal NK-/T-cell lymphoma, nasal type	9700-9719: nhl - mature t and nk-cell lymphomas	IIb3 Mature T-cell and NK-cell lymphomas	NHL - Extranodal	Blank(s)	Blank(s)	Lymphoma	63.5 Other T cell lymphomas and NK cell neoplasms	Distant	Distant	Distant site(s)/node(s) involved	Unstaged	Stage III	27	Unknown or not applicable	None; diagnosed at autopsy	Radiation after surgery	Surgery performed	Beam radiation	Yes	Blank(s)	Blank(s)
70-74 years	Male	2015	Not PRCDA	White	Spanish-Hispanic-Latino	Hispanic (All Races)	NHL - Extranodal	Malignant	Lymphoma	Lymphoma	2.1.7 NK/T-cell (excluded from anaplastic T-cell)	2(b)2.4 NK/T-cell lymph, nasal-type/aggres NK leuk	IIb Non-Hodgkin lymphomas (except Burkitt lymphoma)	5. All Other Cancer Types	Non-Hodgkin Lymphomas	Other T and NK-cell leukemias/lymphomas	Lymphoma	C10.9-Oropharynx, NOS	109	9719	Malignant	NK cell; natural killer cell (1995+)	Blank(s)	Blank(s)	Not a paired site	Positive histology	9719/3: Extranodal NK-/T-cell lymphoma, nasal type	9719/3: Extranodal NK-/T-cell lymphoma, nasal type	9700-9719: nhl - mature t and nk-cell lymphomas	IIb3 Mature T-cell and NK-cell lymphomas	NHL - Extranodal	Blank(s)	Blank(s)	Lymphoma	63.5 Other T cell lymphomas and NK cell neoplasms	Localized	Localized	Localized only	Unstaged	Stage I	0	None	None; diagnosed at autopsy	No radiation and/or cancer-directed surgery	Recommended but not performed, unknown reason	Beam radiation	Yes	Blank(s)	Blank(s)
65-69 years	Female	2014	PRCDA	American Indian/Alaska Native	Non-Spanish-Hispanic-Latino	Non-Hispanic American Indian/Alaska Native	NHL - Extranodal	Malignant	Lymphoma	Lymphoma	2.1.7 NK/T-cell (excluded from anaplastic T-cell)	2(b)2.4 NK/T-cell lymph, nasal-type/aggres NK leuk	IIb Non-Hodgkin lymphomas (except Burkitt lymphoma)	5. All Other Cancer Types	Non-Hodgkin Lymphomas	Other T and NK-cell leukemias/lymphomas	Lymphoma	C80.9-Unknown primary site	809	9719	Malignant	NK cell; natural killer cell (1995+)	Blank(s)	Blank(s)	Not a paired site	Positive histology	9719/3: Extranodal NK-/T-cell lymphoma, nasal type	9719/3: Extranodal NK-/T-cell lymphoma, nasal type	9700-9719: nhl - mature t and nk-cell lymphomas	IIb3 Mature T-cell and NK-cell lymphomas	NHL - Extranodal	Blank(s)	Blank(s)	Lymphoma	63.5 Other T cell lymphomas and NK cell neoplasms	Unknown/unstaged	Unknown/unstaged	Unknown/unstaged/unspecified/DCO	Unstaged	Unknown	98	Unknown or not applicable	None; diagnosed at autopsy	No radiation and/or cancer-directed surgery	Not recommended	None/Unknown	No/Unknown	Blank(s)	Blank(s)
60-64 years	Female	2015	PRCDA	White	Non-Spanish-Hispanic-Latino	Non-Hispanic White	NHL - Extranodal	Malignant	Lymphoma	Lymphoma	2.1.7 NK/T-cell (excluded from anaplastic T-cell)	2(b)2.4 NK/T-cell lymph, nasal-type/aggres NK leuk	IIb Non-Hodgkin lymphomas (except Burkitt lymphoma)	5. All Other Cancer Types	Non-Hodgkin Lymphomas	Other T and NK-cell leukemias/lymphomas	Lymphoma	C05.0-Hard palate	50	9719	Malignant	NK cell; natural killer cell (1995+)	Blank(s)	Blank(s)	Not a paired site	Positive histology	9719/3: Extranodal NK-/T-cell lymphoma, nasal type	9719/3: Extranodal NK-/T-cell lymphoma, nasal type	9700-9719: nhl - mature t and nk-cell lymphomas	IIb3 Mature T-cell and NK-cell lymphomas	NHL - Extranodal	Blank(s)	Blank(s)	Lymphoma	63.5 Other T cell lymphomas and NK cell neoplasms	Distant	Distant	Distant site(s)/node(s) involved	Unstaged	Stage III	0	None	None; diagnosed at autopsy	No radiation and/or cancer-directed surgery	Not recommended	Beam radiation	Yes	Blank(s)	Blank(s)
65-69 years	Male	2018	PRCDA	American Indian/Alaska Native	Non-Spanish-Hispanic-Latino	Non-Hispanic American Indian/Alaska Native	NHL - Extranodal	Malignant	Blank(s)	Lymphoma	2.1.7 NK/T-cell (excluded from anaplastic T-cell)	2(b)2.4 NK/T-cell lymph, nasal-type/aggres NK leuk	IIb Non-Hodgkin lymphomas (except Burkitt lymphoma)	5. All Other Cancer Types	Non-Hodgkin Lymphomas	Other T and NK-cell leukemias/lymphomas	Lymphoma	C30.0-Nasal cavity	300	9719	Malignant	Unknown	8	8	Not a paired site	Pos hist AND immunophenotyping AND/OR pos genetic studies	9719/3: Extranodal NK-/T-cell lymphoma, nasal type	9719/3: Extranodal NK-/T-cell lymphoma, nasal type	9700-9719: nhl - mature t and nk-cell lymphomas	IIb3 Mature T-cell and NK-cell lymphomas	NHL - Extranodal	Lymphoma	Non-Hodgkin Lymphomas: Peripheral T-cell Lymphoma	Lymphoma	63.5 Other T cell lymphomas and NK cell neoplasms	Distant	Blank(s)	Blank(s)	Blank(s)	Blank(s)	0	Unknown or not applicable	None; diagnosed at autopsy	No radiation and/or cancer-directed surgery	Not recommended	None/Unknown	Yes	Blank(s)	Blank(s)
55-59 years	Male	2018	PRCDA	White	Spanish-Hispanic-Latino	Hispanic (All Races)	NHL - Extranodal	Malignant	Blank(s)	Lymphoma	2.1.7 NK/T-cell (excluded from anaplastic T-cell)	2(b)2.4 NK/T-cell lymph, nasal-type/aggres NK leuk	IIb Non-Hodgkin lymphomas (except Burkitt lymphoma)	5. All Other Cancer Types	Non-Hodgkin Lymphomas	Other T and NK-cell leukemias/lymphomas	Lymphoma	C30.0-Nasal cavity	300	9719	Malignant	Unknown	8	8	Not a paired site	Positive histology	9719/3: Extranodal NK-/T-cell lymphoma, nasal type	9719/3: Extranodal NK-/T-cell lymphoma, nasal type	9700-9719: nhl - mature t and nk-cell lymphomas	IIb3 Mature T-cell and NK-cell lymphomas	NHL - Extranodal	Lymphoma	Non-Hodgkin Lymphomas: Peripheral T-cell Lymphoma	Lymphoma	63.5 Other T cell lymphomas and NK cell neoplasms	Localized	Blank(s)	Blank(s)	Blank(s)	Blank(s)	0	None	None; diagnosed at autopsy	No radiation and/or cancer-directed surgery	Not recommended	Beam radiation	Yes	Blank(s)	Blank(s)
30-34 years	Male	2019	PRCDA	White	Spanish-Hispanic-Latino	Hispanic (All Races)	NHL - Extranodal	Malignant	Blank(s)	Lymphoma	2.1.7 NK/T-cell (excluded from anaplastic T-cell)	2(b)2.4 NK/T-cell lymph, nasal-type/aggres NK leuk	IIb Non-Hodgkin lymphomas (except Burkitt lymphoma)	5. All Other Cancer Types	Non-Hodgkin Lymphomas	Other T and NK-cell leukemias/lymphomas	Lymphoma	C30.0-Nasal cavity	300	9719	Malignant	Unknown	8	8	Not a paired site	Positive histology	9719/3: Extranodal NK-/T-cell lymphoma, nasal type	9719/3: Extranodal NK-/T-cell lymphoma, nasal type	9700-9719: nhl - mature t and nk-cell lymphomas	IIb3 Mature T-cell and NK-cell lymphomas	NHL - Extranodal	Lymphoma	Non-Hodgkin Lymphomas: Peripheral T-cell Lymphoma	Lymphoma	63.5 Other T cell lymphomas and NK cell neoplasms	Distant	Blank(s)	Blank(s)	Blank(s)	Blank(s)	0	None	None; diagnosed at autopsy	No radiation and/or cancer-directed surgery	Not recommended	Beam radiation	Yes	Blank(s)	Blank(s)
65-69 years	Male	2019	Not PRCDA	White	Non-Spanish-Hispanic-Latino	Non-Hispanic White	NHL - Extranodal	Malignant	Blank(s)	Lymphoma	2.1.7 NK/T-cell (excluded from anaplastic T-cell)	2(b)2.4 NK/T-cell lymph, nasal-type/aggres NK leuk	IIb Non-Hodgkin lymphomas (except Burkitt lymphoma)	5. All Other Cancer Types	Non-Hodgkin Lymphomas	Other T and NK-cell leukemias/lymphomas	Lymphoma	C30.0-Nasal cavity	300	9719	Malignant	Unknown	8	8	Bilateral, single primary	Positive histology	9719/3: Extranodal NK-/T-cell lymphoma, nasal type	9719/3: Extranodal NK-/T-cell lymphoma, nasal type	9700-9719: nhl - mature t and nk-cell lymphomas	IIb3 Mature T-cell and NK-cell lymphomas	NHL - Extranodal	Lymphoma	Non-Hodgkin Lymphomas: Peripheral T-cell Lymphoma	Lymphoma	63.5 Other T cell lymphomas and NK cell neoplasms	Localized	Blank(s)	Blank(s)	Blank(s)	Blank(s)	0	None	None; diagnosed at autopsy	No radiation and/or cancer-directed surgery	Not recommended	Beam radiation	Yes	Blank(s)	Blank(s)
45-49 years	Male	2020	PRCDA	American Indian/Alaska Native	Non-Spanish-Hispanic-Latino	Non-Hispanic American Indian/Alaska Native	NHL - Extranodal	Malignant	Blank(s)	Lymphoma	2.1.7 NK/T-cell (excluded from anaplastic T-cell)	2(b)2.4 NK/T-cell lymph, nasal-type/aggres NK leuk	IIb Non-Hodgkin lymphomas (except Burkitt lymphoma)	5. All Other Cancer Types	Non-Hodgkin Lymphomas	Other T and NK-cell leukemias/lymphomas	Lymphoma	C05.9-Palate, NOS	59	9719	Malignant	Unknown	8	8	Not a paired site	Positive histology	9719/3: Extranodal NK-/T-cell lymphoma, nasal type	9719/3: Extranodal NK-/T-cell lymphoma, nasal type	9700-9719: nhl - mature t and nk-cell lymphomas	IIb3 Mature T-cell and NK-cell lymphomas	NHL - Extranodal	Lymphoma	Non-Hodgkin Lymphomas: Peripheral T-cell Lymphoma	Lymphoma	63.5 Other T cell lymphomas and NK cell neoplasms	Regional	Blank(s)	Blank(s)	Blank(s)	Blank(s)	0	None	None; diagnosed at autopsy	No radiation and/or cancer-directed surgery	Not recommended	Beam radiation	Yes	Blank(s)	Blank(s)
65-69 years	Female	2019	PRCDA	White	Non-Spanish-Hispanic-Latino	Non-Hispanic White	NHL - Extranodal	Malignant	Blank(s)	Lymphoma	2.1.7 NK/T-cell (excluded from anaplastic T-cell)	2(b)2.4 NK/T-cell lymph, nasal-type/aggres NK leuk	IIb Non-Hodgkin lymphomas (except Burkitt lymphoma)	5. All Other Cancer Types	Non-Hodgkin Lymphomas	Other T and NK-cell leukemias/lymphomas	Lymphoma	C30.0-Nasal cavity	300	9719	Malignant	Unknown	8	8	Not a paired site	Positive histology	9719/3: Extranodal NK-/T-cell lymphoma, nasal type	9719/3: Extranodal NK-/T-cell lymphoma, nasal type	9700-9719: nhl - mature t and nk-cell lymphomas	IIb3 Mature T-cell and NK-cell lymphomas	NHL - Extranodal	Lymphoma	Non-Hodgkin Lymphomas: Peripheral T-cell Lymphoma	Lymphoma	63.5 Other T cell lymphomas and NK cell neoplasms	Localized	Blank(s)	Blank(s)	Blank(s)	Blank(s)	0	None	None; diagnosed at autopsy	No radiation and/or cancer-directed surgery	Not recommended	Beam radiation	Yes	Blank(s)	Blank(s)
60-64 years	Female	2007	PRCDA	Asian or Pacific Islander	Non-Spanish-Hispanic-Latino	Non-Hispanic Asian or Pacific Islander	NHL - Extranodal	Malignant	Lymphoma	Lymphoma	2.1.7 NK/T-cell (excluded from anaplastic T-cell)	2(b)2.4 NK/T-cell lymph, nasal-type/aggres NK leuk	IIb Non-Hodgkin lymphomas (except Burkitt lymphoma)	5. All Other Cancer Types	Non-Hodgkin Lymphomas	Other T and NK-cell leukemias/lymphomas	Lymphoma	C71.2-Temporal lobe	712	9719	Malignant	T-cell	Blank(s)	Blank(s)	Left - origin of primary	Radiography without microscopic confirm	9719/3: Extranodal NK-/T-cell lymphoma, nasal type	9719/3: Extranodal NK-/T-cell lymphoma, nasal type	9700-9719: nhl - mature t and nk-cell lymphomas	IIb3 Mature T-cell and NK-cell lymphomas	NHL - Extranodal	Blank(s)	Blank(s)	Blank(s)	63.5 Other T cell lymphomas and NK cell neoplasms	Localized	Localized	Localized only	Unstaged	Stage I	0	Unknown or not applicable	None; diagnosed at autopsy	No radiation and/or cancer-directed surgery	Not recommended	None/Unknown	Yes	Blank(s)	Blank(s)
75-79 years	Male	2003	PRCDA	White	Non-Spanish-Hispanic-Latino	Non-Hispanic White	NHL - Extranodal	Malignant	Lymphoma	Lymphoma	2.1.7 NK/T-cell (excluded from anaplastic T-cell)	2(b)2.4 NK/T-cell lymph, nasal-type/aggres NK leuk	IIb Non-Hodgkin lymphomas (except Burkitt lymphoma)	5. All Other Cancer Types	Non-Hodgkin Lymphomas	Other T and NK-cell leukemias/lymphomas	Lymphoma	C11.9-Nasopharynx, NOS	119	9719	Malignant	T-cell	Blank(s)	Blank(s)	Not a paired site	Positive histology	9719/3: Extranodal NK-/T-cell lymphoma, nasal type	9719/3: Extranodal NK-/T-cell lymphoma, nasal type	9700-9719: nhl - mature t and nk-cell lymphomas	IIb3 Mature T-cell and NK-cell lymphomas	NHL - Extranodal	Blank(s)	Blank(s)	Blank(s)	63.5 Other T cell lymphomas and NK cell neoplasms	Blank(s)	Distant	Blank(s)	Unstaged	Stage IV	0	None	None; diagnosed at autopsy	No radiation and/or cancer-directed surgery	Not recommended	None/Unknown	No/Unknown	Blank(s)	Blank(s)
75-79 years	Female	2005	PRCDA	White	Non-Spanish-Hispanic-Latino	Non-Hispanic White	NHL - Extranodal	Malignant	Lymphoma	Lymphoma	2.1.7 NK/T-cell (excluded from anaplastic T-cell)	2(b)2.4 NK/T-cell lymph, nasal-type/aggres NK leuk	IIb Non-Hodgkin lymphomas (except Burkitt lymphoma)	5. All Other Cancer Types	Non-Hodgkin Lymphomas	Other T and NK-cell leukemias/lymphomas	Lymphoma	C31.0-Maxillary sinus	310	9719	Malignant	T-cell	Blank(s)	Blank(s)	Right - origin of primary	Positive histology	9719/3: Extranodal NK-/T-cell lymphoma, nasal type	9719/3: Extranodal NK-/T-cell lymphoma, nasal type	9700-9719: nhl - mature t and nk-cell lymphomas	IIb3 Mature T-cell and NK-cell lymphomas	NHL - Extranodal	Blank(s)	Blank(s)	Blank(s)	63.5 Other T cell lymphomas and NK cell neoplasms	Localized	Localized	Localized only	Unstaged	Stage I	27	None	None; diagnosed at autopsy	Radiation after surgery	Surgery performed	Beam radiation	No/Unknown	Blank(s)	Blank(s)
70-74 years	Male	2010	PRCDA	White	Non-Spanish-Hispanic-Latino	Non-Hispanic White	NHL - Extranodal	Malignant	Lymphoma	Lymphoma	2.1.7 NK/T-cell (excluded from anaplastic T-cell)	2(b)2.4 NK/T-cell lymph, nasal-type/aggres NK leuk	IIb Non-Hodgkin lymphomas (except Burkitt lymphoma)	5. All Other Cancer Types	Non-Hodgkin Lymphomas	Other T and NK-cell leukemias/lymphomas	Lymphoma	C30.0-Nasal cavity	300	9719	Malignant	NK cell; natural killer cell (1995+)	Blank(s)	Blank(s)	Not a paired site	Positive histology	9719/3: Extranodal NK-/T-cell lymphoma, nasal type	9719/3: Extranodal NK-/T-cell lymphoma, nasal type	9700-9719: nhl - mature t and nk-cell lymphomas	IIb3 Mature T-cell and NK-cell lymphomas	NHL - Extranodal	Blank(s)	Blank(s)	Lymphoma	63.5 Other T cell lymphomas and NK cell neoplasms	Distant	Distant	Distant site(s)/node(s) involved	Unstaged	Stage IV	0	None	None; diagnosed at autopsy	No radiation and/or cancer-directed surgery	Not recommended	Beam radiation	Yes	Blank(s)	Blank(s)
85+ years	Female	2015	PRCDA	Asian or Pacific Islander	Non-Spanish-Hispanic-Latino	Non-Hispanic Asian or Pacific Islander	NHL - Extranodal	Malignant	Lymphoma	Lymphoma	2.1.7 NK/T-cell (excluded from anaplastic T-cell)	2(b)2.4 NK/T-cell lymph, nasal-type/aggres NK leuk	IIb Non-Hodgkin lymphomas (except Burkitt lymphoma)	5. All Other Cancer Types	Non-Hodgkin Lymphomas	Other T and NK-cell leukemias/lymphomas	Lymphoma	C30.0-Nasal cavity	300	9719	Malignant	NK cell; natural killer cell (1995+)	Blank(s)	Blank(s)	Right - origin of primary	Pos hist AND immunophenotyping AND/OR pos genetic studies	9719/3: Extranodal NK-/T-cell lymphoma, nasal type	9719/3: Extranodal NK-/T-cell lymphoma, nasal type	9700-9719: nhl - mature t and nk-cell lymphomas	IIb3 Mature T-cell and NK-cell lymphomas	NHL - Extranodal	Blank(s)	Blank(s)	Lymphoma	63.5 Other T cell lymphomas and NK cell neoplasms	Localized	Localized	Localized only	Unstaged	Stage I	0	None	None; diagnosed at autopsy	No radiation and/or cancer-directed surgery	Not recommended	Beam radiation	No/Unknown	Blank(s)	Blank(s)
70-74 years	Male	2012	PRCDA	Asian or Pacific Islander	Non-Spanish-Hispanic-Latino	Non-Hispanic Asian or Pacific Islander	NHL - Extranodal	Malignant	Lymphoma	Lymphoma	2.1.7 NK/T-cell (excluded from anaplastic T-cell)	2(b)2.4 NK/T-cell lymph, nasal-type/aggres NK leuk	IIb Non-Hodgkin lymphomas (except Burkitt lymphoma)	5. All Other Cancer Types	Non-Hodgkin Lymphomas	Other T and NK-cell leukemias/lymphomas	Lymphoma	C30.0-Nasal cavity	300	9719	Malignant	NK cell; natural killer cell (1995+)	Blank(s)	Blank(s)	Left - origin of primary	Pos hist AND immunophenotyping AND/OR pos genetic studies	9719/3: Extranodal NK-/T-cell lymphoma, nasal type	9719/3: Extranodal NK-/T-cell lymphoma, nasal type	9700-9719: nhl - mature t and nk-cell lymphomas	IIb3 Mature T-cell and NK-cell lymphomas	NHL - Extranodal	Blank(s)	Blank(s)	Lymphoma	63.5 Other T cell lymphomas and NK cell neoplasms	Localized	Localized	Localized only	Unstaged	Stage I	27	None	None; diagnosed at autopsy	Radiation prior to surgery	Surgery performed	Beam radiation	Yes	Blank(s)	Blank(s)
80-84 years	Male	2005	PRCDA	White	Non-Spanish-Hispanic-Latino	Non-Hispanic White	NHL - Nodal	Malignant	Lymphoma	Lymphoma	2.1.7 NK/T-cell (excluded from anaplastic T-cell)	2(b)2.4 NK/T-cell lymph, nasal-type/aggres NK leuk	IIb Non-Hodgkin lymphomas (except Burkitt lymphoma)	5. All Other Cancer Types	Non-Hodgkin Lymphomas	Other T and NK-cell leukemias/lymphomas	Lymphoma	C77.8-Lymph nodes of multiple regions	778	9719	Malignant	NK cell; natural killer cell (1995+)	Blank(s)	Blank(s)	Not a paired site	Positive histology	9719/3: Extranodal NK-/T-cell lymphoma, nasal type	9719/3: Extranodal NK-/T-cell lymphoma, nasal type	9700-9719: nhl - mature t and nk-cell lymphomas	IIb3 Mature T-cell and NK-cell lymphomas	NHL - Nodal	Blank(s)	Blank(s)	Blank(s)	63.5 Other T cell lymphomas and NK cell neoplasms	Distant	Distant	Distant site(s)/node(s) involved	Unstaged	Stage III	25	Unknown or not applicable	None; diagnosed at autopsy	No radiation and/or cancer-directed surgery	Surgery performed	None/Unknown	No/Unknown	Blank(s)	Blank(s)
60-64 years	Male	2001	PRCDA	White	Non-Spanish-Hispanic-Latino	Non-Hispanic White	NHL - Extranodal	Malignant	Lymphoma	Lymphoma	2.1.7 NK/T-cell (excluded from anaplastic T-cell)	2(b)2.4 NK/T-cell lymph, nasal-type/aggres NK leuk	IIb Non-Hodgkin lymphomas (except Burkitt lymphoma)	5. All Other Cancer Types	Non-Hodgkin Lymphomas	Other T and NK-cell leukemias/lymphomas	Lymphoma	C11.9-Nasopharynx, NOS	119	9719	Malignant	NK cell; natural killer cell (1995+)	Blank(s)	Blank(s)	Not a paired site	Positive histology	9719/3: Extranodal NK-/T-cell lymphoma, nasal type	9719/3: Extranodal NK-/T-cell lymphoma, nasal type	9700-9719: nhl - mature t and nk-cell lymphomas	IIb3 Mature T-cell and NK-cell lymphomas	NHL - Extranodal	Blank(s)	Blank(s)	Blank(s)	63.5 Other T cell lymphomas and NK cell neoplasms	Blank(s)	Regional	Blank(s)	Unstaged	Stage II	0	Blank(s)	Blank(s)	No radiation and/or cancer-directed surgery	Not recommended	None/Unknown	Yes	0	0
55-59 years	Female	2001	PRCDA	Asian or Pacific Islander	Non-Spanish-Hispanic-Latino	Non-Hispanic Asian or Pacific Islander	NHL - Extranodal	Malignant	Lymphoma	Lymphoma	2.1.7 NK/T-cell (excluded from anaplastic T-cell)	2(b)2.4 NK/T-cell lymph, nasal-type/aggres NK leuk	IIb Non-Hodgkin lymphomas (except Burkitt lymphoma)	5. All Other Cancer Types	Non-Hodgkin Lymphomas	Other T and NK-cell leukemias/lymphomas	Lymphoma	C30.0-Nasal cavity	300	9719	Malignant	NK cell; natural killer cell (1995+)	Blank(s)	Blank(s)	Right - origin of primary	Positive histology	9719/3: Extranodal NK-/T-cell lymphoma, nasal type	9719/3: Extranodal NK-/T-cell lymphoma, nasal type	9700-9719: nhl - mature t and nk-cell lymphomas	IIb3 Mature T-cell and NK-cell lymphomas	NHL - Extranodal	Blank(s)	Blank(s)	Blank(s)	63.5 Other T cell lymphomas and NK cell neoplasms	Blank(s)	Regional	Blank(s)	Unstaged	Stage II	0	Blank(s)	Blank(s)	No radiation and/or cancer-directed surgery	Not recommended	Beam radiation	Yes	0	0
85+ years	Male	2011	PRCDA	White	Non-Spanish-Hispanic-Latino	Non-Hispanic White	NHL - Extranodal	Malignant	Lymphoma	Lymphoma	2.1.7 NK/T-cell (excluded from anaplastic T-cell)	2(b)2.4 NK/T-cell lymph, nasal-type/aggres NK leuk	IIb Non-Hodgkin lymphomas (except Burkitt lymphoma)	5. All Other Cancer Types	Non-Hodgkin Lymphomas	Other T and NK-cell leukemias/lymphomas	Lymphoma	C11.9-Nasopharynx, NOS	119	9719	Malignant	NK cell; natural killer cell (1995+)	Blank(s)	Blank(s)	Not a paired site	Pos hist AND immunophenotyping AND/OR pos genetic studies	9719/3: Extranodal NK-/T-cell lymphoma, nasal type	9719/3: Extranodal NK-/T-cell lymphoma, nasal type	9700-9719: nhl - mature t and nk-cell lymphomas	IIb3 Mature T-cell and NK-cell lymphomas	NHL - Extranodal	Blank(s)	Blank(s)	Lymphoma	63.5 Other T cell lymphomas and NK cell neoplasms	Localized	Localized	Localized only	Unstaged	Stage I	0	None	None; diagnosed at autopsy	No radiation and/or cancer-directed surgery	Not recommended	None/Unknown	No/Unknown	Blank(s)	Blank(s)
55-59 years	Male	2002	PRCDA	White	Non-Spanish-Hispanic-Latino	Non-Hispanic White	NHL - Nodal	Malignant	Lymphoma	Lymphoma	2.1.7 NK/T-cell (excluded from anaplastic T-cell)	2(b)2.4 NK/T-cell lymph, nasal-type/aggres NK leuk	IIb Non-Hodgkin lymphomas (except Burkitt lymphoma)	5. All Other Cancer Types	Non-Hodgkin Lymphomas	Other T and NK-cell leukemias/lymphomas	Lymphoma	C77.8-Lymph nodes of multiple regions	778	9719	Malignant	NK cell; natural killer cell (1995+)	Blank(s)	Blank(s)	Not a paired site	Positive histology	9719/3: Extranodal NK-/T-cell lymphoma, nasal type	9719/3: Extranodal NK-/T-cell lymphoma, nasal type	9700-9719: nhl - mature t and nk-cell lymphomas	IIb3 Mature T-cell and NK-cell lymphomas	NHL - Nodal	Blank(s)	Blank(s)	Blank(s)	63.5 Other T cell lymphomas and NK cell neoplasms	Blank(s)	Distant	Blank(s)	Unstaged	Stage IV	0	Blank(s)	Blank(s)	No radiation and/or cancer-directed surgery	Not recommended	None/Unknown	Yes	9	99
40-44 years	Male	2002	PRCDA	White	Non-Spanish-Hispanic-Latino	Non-Hispanic White	NHL - Nodal	Malignant	Lymphoma	Lymphoma	2.1.7 NK/T-cell (excluded from anaplastic T-cell)	2(b)2.4 NK/T-cell lymph, nasal-type/aggres NK leuk	IIb Non-Hodgkin lymphomas (except Burkitt lymphoma)	5. All Other Cancer Types	Non-Hodgkin Lymphomas	Other T and NK-cell leukemias/lymphomas	Lymphoma	C77.8-Lymph nodes of multiple regions	778	9719	Malignant	T-cell	Blank(s)	Blank(s)	Not a paired site	Positive histology	9719/3: Extranodal NK-/T-cell lymphoma, nasal type	9719/3: Extranodal NK-/T-cell lymphoma, nasal type	9700-9719: nhl - mature t and nk-cell lymphomas	IIb3 Mature T-cell and NK-cell lymphomas	NHL - Nodal	Blank(s)	Blank(s)	Blank(s)	63.5 Other T cell lymphomas and NK cell neoplasms	Blank(s)	Distant	Blank(s)	Unstaged	Stage IV	0	Blank(s)	Blank(s)	No radiation and/or cancer-directed surgery	Not recommended	None/Unknown	No/Unknown	0	0
50-54 years	Female	2002	PRCDA	Asian or Pacific Islander	Non-Spanish-Hispanic-Latino	Non-Hispanic Asian or Pacific Islander	NHL - Extranodal	Malignant	Lymphoma	Lymphoma	2.1.7 NK/T-cell (excluded from anaplastic T-cell)	2(b)2.4 NK/T-cell lymph, nasal-type/aggres NK leuk	IIb Non-Hodgkin lymphomas (except Burkitt lymphoma)	5. All Other Cancer Types	Non-Hodgkin Lymphomas	Other T and NK-cell leukemias/lymphomas	Lymphoma	C30.0-Nasal cavity	300	9719	Malignant	T-cell	Blank(s)	Blank(s)	Not a paired site	Positive histology	9719/3: Extranodal NK-/T-cell lymphoma, nasal type	9719/3: Extranodal NK-/T-cell lymphoma, nasal type	9700-9719: nhl - mature t and nk-cell lymphomas	IIb3 Mature T-cell and NK-cell lymphomas	NHL - Extranodal	Blank(s)	Blank(s)	Blank(s)	63.5 Other T cell lymphomas and NK cell neoplasms	Blank(s)	Localized	Blank(s)	Unstaged	Stage I	30	Blank(s)	Blank(s)	Radiation after surgery	Surgery performed	Beam radiation	Yes	0	0
55-59 years	Male	2002	PRCDA	Asian or Pacific Islander	Non-Spanish-Hispanic-Latino	Non-Hispanic Asian or Pacific Islander	NHL - Extranodal	Malignant	Lymphoma	Lymphoma	2.1.7 NK/T-cell (excluded from anaplastic T-cell)	2(b)2.4 NK/T-cell lymph, nasal-type/aggres NK leuk	IIb Non-Hodgkin lymphomas (except Burkitt lymphoma)	5. All Other Cancer Types	Non-Hodgkin Lymphomas	Other T and NK-cell leukemias/lymphomas	Lymphoma	C30.0-Nasal cavity	300	9719	Malignant	NK cell; natural killer cell (1995+)	Blank(s)	Blank(s)	Not a paired site	Positive histology	9719/3: Extranodal NK-/T-cell lymphoma, nasal type	9719/3: Extranodal NK-/T-cell lymphoma, nasal type	9700-9719: nhl - mature t and nk-cell lymphomas	IIb3 Mature T-cell and NK-cell lymphomas	NHL - Extranodal	Blank(s)	Blank(s)	Blank(s)	63.5 Other T cell lymphomas and NK cell neoplasms	Blank(s)	Localized	Blank(s)	Unstaged	Stage I	0	Blank(s)	Blank(s)	No radiation and/or cancer-directed surgery	Not recommended	Beam radiation	Yes	0	0
35-39 years	Male	2003	PRCDA	White	Spanish-Hispanic-Latino	Hispanic (All Races)	NHL - Extranodal	Malignant	Lymphoma	Lymphoma	2.1.7 NK/T-cell (excluded from anaplastic T-cell)	2(b)2.4 NK/T-cell lymph, nasal-type/aggres NK leuk	IIb Non-Hodgkin lymphomas (except Burkitt lymphoma)	5. All Other Cancer Types	Non-Hodgkin Lymphomas	Other T and NK-cell leukemias/lymphomas	Lymphoma	C30.0-Nasal cavity	300	9719	Malignant	NK cell; natural killer cell (1995+)	Blank(s)	Blank(s)	Not a paired site	Positive histology	9719/3: Extranodal NK-/T-cell lymphoma, nasal type	9719/3: Extranodal NK-/T-cell lymphoma, nasal type	9700-9719: nhl - mature t and nk-cell lymphomas	IIb3 Mature T-cell and NK-cell lymphomas	NHL - Extranodal	Blank(s)	Blank(s)	Blank(s)	63.5 Other T cell lymphomas and NK cell neoplasms	Blank(s)	Regional	Blank(s)	Unstaged	Stage II	0	None	None; diagnosed at autopsy	No radiation and/or cancer-directed surgery	Not recommended	Beam radiation	Yes	Blank(s)	Blank(s)
65-69 years	Male	2003	PRCDA	White	Non-Spanish-Hispanic-Latino	Non-Hispanic White	NHL - Extranodal	Malignant	Lymphoma	Lymphoma	2.1.7 NK/T-cell (excluded from anaplastic T-cell)	2(b)2.4 NK/T-cell lymph, nasal-type/aggres NK leuk	IIb Non-Hodgkin lymphomas (except Burkitt lymphoma)	5. All Other Cancer Types	Non-Hodgkin Lymphomas	Other T and NK-cell leukemias/lymphomas	Lymphoma	C30.0-Nasal cavity	300	9719	Malignant	NK cell; natural killer cell (1995+)	Blank(s)	Blank(s)	Left - origin of primary	Positive histology	9719/3: Extranodal NK-/T-cell lymphoma, nasal type	9719/3: Extranodal NK-/T-cell lymphoma, nasal type	9700-9719: nhl - mature t and nk-cell lymphomas	IIb3 Mature T-cell and NK-cell lymphomas	NHL - Extranodal	Blank(s)	Blank(s)	Blank(s)	63.5 Other T cell lymphomas and NK cell neoplasms	Blank(s)	Regional	Blank(s)	Unstaged	Stage II	0	None	None; diagnosed at autopsy	No radiation and/or cancer-directed surgery	Not recommended	Beam radiation	Yes	Blank(s)	Blank(s)
65-69 years	Male	2004	PRCDA	Asian or Pacific Islander	Non-Spanish-Hispanic-Latino	Non-Hispanic Asian or Pacific Islander	NHL - Extranodal	Malignant	Lymphoma	Lymphoma	2.1.7 NK/T-cell (excluded from anaplastic T-cell)	2(b)2.4 NK/T-cell lymph, nasal-type/aggres NK leuk	IIb Non-Hodgkin lymphomas (except Burkitt lymphoma)	5. All Other Cancer Types	Non-Hodgkin Lymphomas	Other T and NK-cell leukemias/lymphomas	Lymphoma	C30.0-Nasal cavity	300	9719	Malignant	NK cell; natural killer cell (1995+)	Blank(s)	Blank(s)	Not a paired site	Positive histology	9719/3: Extranodal NK-/T-cell lymphoma, nasal type	9719/3: Extranodal NK-/T-cell lymphoma, nasal type	9700-9719: nhl - mature t and nk-cell lymphomas	IIb3 Mature T-cell and NK-cell lymphomas	NHL - Extranodal	Blank(s)	Blank(s)	Blank(s)	63.5 Other T cell lymphomas and NK cell neoplasms	Localized	Localized	Localized only	Unstaged	Stage I	0	None	None; diagnosed at autopsy	No radiation and/or cancer-directed surgery	Not recommended	None/Unknown	No/Unknown	Blank(s)	Blank(s)
20-24 years	Male	2005	PRCDA	White	Non-Spanish-Hispanic-Latino	Non-Hispanic White	NHL - Extranodal	Malignant	Lymphoma	Lymphoma	2.1.7 NK/T-cell (excluded from anaplastic T-cell)	2(b)2.4 NK/T-cell lymph, nasal-type/aggres NK leuk	IIb Non-Hodgkin lymphomas (except Burkitt lymphoma)	5. All Other Cancer Types	Non-Hodgkin Lymphomas	Other T and NK-cell leukemias/lymphomas	Lymphoma	C30.0-Nasal cavity	300	9719	Malignant	NK cell; natural killer cell (1995+)	Blank(s)	Blank(s)	Right - origin of primary	Positive histology	9719/3: Extranodal NK-/T-cell lymphoma, nasal type	9719/3: Extranodal NK-/T-cell lymphoma, nasal type	9700-9719: nhl - mature t and nk-cell lymphomas	IIb3 Mature T-cell and NK-cell lymphomas	NHL - Extranodal	Blank(s)	Blank(s)	Blank(s)	63.5 Other T cell lymphomas and NK cell neoplasms	Localized	Localized	Localized only	Unstaged	Stage I	0	None	None; diagnosed at autopsy	No radiation and/or cancer-directed surgery	Not recommended	Beam radiation	Yes	Blank(s)	Blank(s)
40-44 years	Female	2005	PRCDA	White	Non-Spanish-Hispanic-Latino	Non-Hispanic White	NHL - Extranodal	Malignant	Lymphoma	Lymphoma	2.1.7 NK/T-cell (excluded from anaplastic T-cell)	2(b)2.4 NK/T-cell lymph, nasal-type/aggres NK leuk	IIb Non-Hodgkin lymphomas (except Burkitt lymphoma)	5. All Other Cancer Types	Non-Hodgkin Lymphomas	Other T and NK-cell leukemias/lymphomas	Lymphoma	C30.0-Nasal cavity	300	9719	Malignant	NK cell; natural killer cell (1995+)	Blank(s)	Blank(s)	Left - origin of primary	Positive histology	9719/3: Extranodal NK-/T-cell lymphoma, nasal type	9719/3: Extranodal NK-/T-cell lymphoma, nasal type	9700-9719: nhl - mature t and nk-cell lymphomas	IIb3 Mature T-cell and NK-cell lymphomas	NHL - Extranodal	Blank(s)	Blank(s)	Blank(s)	63.5 Other T cell lymphomas and NK cell neoplasms	Localized	Localized	Localized only	Unstaged	Stage I	30	None	None; diagnosed at autopsy	Radiation after surgery	Surgery performed	Beam radiation	Yes	Blank(s)	Blank(s)
60-64 years	Male	2005	PRCDA	White	Non-Spanish-Hispanic-Latino	Non-Hispanic White	NHL - Extranodal	Malignant	Lymphoma	Lymphoma	2.1.7 NK/T-cell (excluded from anaplastic T-cell)	2(b)2.4 NK/T-cell lymph, nasal-type/aggres NK leuk	IIb Non-Hodgkin lymphomas (except Burkitt lymphoma)	5. All Other Cancer Types	Non-Hodgkin Lymphomas	Other T and NK-cell leukemias/lymphomas	Lymphoma	C17.0-Duodenum	170	9719	Malignant	NK cell; natural killer cell (1995+)	Blank(s)	Blank(s)	Not a paired site	Positive histology	9719/3: Extranodal NK-/T-cell lymphoma, nasal type	9719/3: Extranodal NK-/T-cell lymphoma, nasal type	9700-9719: nhl - mature t and nk-cell lymphomas	IIb3 Mature T-cell and NK-cell lymphomas	NHL - Extranodal	Blank(s)	Blank(s)	Blank(s)	63.5 Other T cell lymphomas and NK cell neoplasms	Distant	Distant	Distant site(s)/node(s) involved	Unstaged	Stage IV	50	1 to 3 regional lymph nodes removed	None; diagnosed at autopsy	No radiation and/or cancer-directed surgery	Surgery performed	None/Unknown	Yes	Blank(s)	Blank(s)
35-39 years	Female	2005	PRCDA	Asian or Pacific Islander	Non-Spanish-Hispanic-Latino	Non-Hispanic Asian or Pacific Islander	NHL - Extranodal	Malignant	Lymphoma	Lymphoma	2.1.7 NK/T-cell (excluded from anaplastic T-cell)	2(b)2.4 NK/T-cell lymph, nasal-type/aggres NK leuk	IIb Non-Hodgkin lymphomas (except Burkitt lymphoma)	5. All Other Cancer Types	Non-Hodgkin Lymphomas	Other T and NK-cell leukemias/lymphomas	Lymphoma	C11.9-Nasopharynx, NOS	119	9719	Malignant	NK cell; natural killer cell (1995+)	Blank(s)	Blank(s)	Not a paired site	Positive histology	9719/3: Extranodal NK-/T-cell lymphoma, nasal type	9719/3: Extranodal NK-/T-cell lymphoma, nasal type	9700-9719: nhl - mature t and nk-cell lymphomas	IIb3 Mature T-cell and NK-cell lymphomas	NHL - Extranodal	Blank(s)	Blank(s)	Blank(s)	63.5 Other T cell lymphomas and NK cell neoplasms	Localized	Localized	Localized only	Unstaged	Stage I	0	None	None; diagnosed at autopsy	No radiation and/or cancer-directed surgery	Not recommended	Beam radiation	Yes	Blank(s)	Blank(s)
40-44 years	Male	2005	PRCDA	White	Non-Spanish-Hispanic-Latino	Non-Hispanic White	NHL - Extranodal	Malignant	Lymphoma	Lymphoma	2.1.7 NK/T-cell (excluded from anaplastic T-cell)	2(b)2.4 NK/T-cell lymph, nasal-type/aggres NK leuk	IIb Non-Hodgkin lymphomas (except Burkitt lymphoma)	5. All Other Cancer Types	Non-Hodgkin Lymphomas	Other T and NK-cell leukemias/lymphomas	Lymphoma	C30.0-Nasal cavity	300	9719	Malignant	NK cell; natural killer cell (1995+)	Blank(s)	Blank(s)	Left - origin of primary	Clinical diagnosis only	9719/3: Extranodal NK-/T-cell lymphoma, nasal type	9719/3: Extranodal NK-/T-cell lymphoma, nasal type	9700-9719: nhl - mature t and nk-cell lymphomas	IIb3 Mature T-cell and NK-cell lymphomas	NHL - Extranodal	Blank(s)	Blank(s)	Blank(s)	63.5 Other T cell lymphomas and NK cell neoplasms	Regional	Regional	Regional, NOS	Unstaged	Stage II	60	1 to 3 regional lymph nodes removed	None; diagnosed at autopsy	Radiation after surgery	Surgery performed	Beam radiation	No/Unknown	Blank(s)	Blank(s)
85+ years	Female	2007	PRCDA	White	Non-Spanish-Hispanic-Latino	Non-Hispanic White	NHL - Extranodal	Malignant	Lymphoma	Lymphoma	2.1.7 NK/T-cell (excluded from anaplastic T-cell)	2(b)2.4 NK/T-cell lymph, nasal-type/aggres NK leuk	IIb Non-Hodgkin lymphomas (except Burkitt lymphoma)	5. All Other Cancer Types	Non-Hodgkin Lymphomas	Other T and NK-cell leukemias/lymphomas	Lymphoma	C40.3-Short bones of lower limb and associated joints	403	9719	Malignant	NK cell; natural killer cell (1995+)	Blank(s)	Blank(s)	Right - origin of primary	Positive histology	9719/3: Extranodal NK-/T-cell lymphoma, nasal type	9719/3: Extranodal NK-/T-cell lymphoma, nasal type	9700-9719: nhl - mature t and nk-cell lymphomas	IIb3 Mature T-cell and NK-cell lymphomas	NHL - Extranodal	Blank(s)	Blank(s)	Blank(s)	63.5 Other T cell lymphomas and NK cell neoplasms	Localized	Localized	Localized only	Unstaged	Stage I	30	None	None; diagnosed at autopsy	Radiation after surgery	Surgery performed	Beam radiation	No/Unknown	Blank(s)	Blank(s)
50-54 years	Male	2007	PRCDA	Asian or Pacific Islander	Non-Spanish-Hispanic-Latino	Non-Hispanic Asian or Pacific Islander	NHL - Extranodal	Malignant	Lymphoma	Lymphoma	2.1.7 NK/T-cell (excluded from anaplastic T-cell)	2(b)2.4 NK/T-cell lymph, nasal-type/aggres NK leuk	IIb Non-Hodgkin lymphomas (except Burkitt lymphoma)	5. All Other Cancer Types	Non-Hodgkin Lymphomas	Other T and NK-cell leukemias/lymphomas	Lymphoma	C30.0-Nasal cavity	300	9719	Malignant	NK cell; natural killer cell (1995+)	Blank(s)	Blank(s)	Right - origin of primary	Positive histology	9719/3: Extranodal NK-/T-cell lymphoma, nasal type	9719/3: Extranodal NK-/T-cell lymphoma, nasal type	9700-9719: nhl - mature t and nk-cell lymphomas	IIb3 Mature T-cell and NK-cell lymphomas	NHL - Extranodal	Blank(s)	Blank(s)	Blank(s)	63.5 Other T cell lymphomas and NK cell neoplasms	Localized	Localized	Localized only	Unstaged	Stage I	0	None	None; diagnosed at autopsy	No radiation and/or cancer-directed surgery	Not recommended	Beam radiation	Yes	Blank(s)	Blank(s)
75-79 years	Male	2010	PRCDA	White	Non-Spanish-Hispanic-Latino	Non-Hispanic White	NHL - Extranodal	Malignant	Lymphoma	Lymphoma	2.1.7 NK/T-cell (excluded from anaplastic T-cell)	2(b)2.4 NK/T-cell lymph, nasal-type/aggres NK leuk	IIb Non-Hodgkin lymphomas (except Burkitt lymphoma)	5. All Other Cancer Types	Non-Hodgkin Lymphomas	Other T and NK-cell leukemias/lymphomas	Lymphoma	C30.0-Nasal cavity	300	9719	Malignant	NK cell; natural killer cell (1995+)	Blank(s)	Blank(s)	Not a paired site	Positive histology	9719/3: Extranodal NK-/T-cell lymphoma, nasal type	9719/3: Extranodal NK-/T-cell lymphoma, nasal type	9700-9719: nhl - mature t and nk-cell lymphomas	IIb3 Mature T-cell and NK-cell lymphomas	NHL - Extranodal	Blank(s)	Blank(s)	Lymphoma	63.5 Other T cell lymphomas and NK cell neoplasms	Localized	Localized	Localized only	Unstaged	Stage I	0	None	None; diagnosed at autopsy	No radiation and/or cancer-directed surgery	Not recommended	Beam radiation	Yes	Blank(s)	Blank(s)
50-54 years	Male	2008	PRCDA	White	Non-Spanish-Hispanic-Latino	Non-Hispanic White	NHL - Extranodal	Malignant	Lymphoma	Lymphoma	2.1.7 NK/T-cell (excluded from anaplastic T-cell)	2(b)2.4 NK/T-cell lymph, nasal-type/aggres NK leuk	IIb Non-Hodgkin lymphomas (except Burkitt lymphoma)	5. All Other Cancer Types	Non-Hodgkin Lymphomas	Other T and NK-cell leukemias/lymphomas	Lymphoma	C62.9-Testis, NOS	629	9719	Malignant	NK cell; natural killer cell (1995+)	Blank(s)	Blank(s)	Right - origin of primary	Positive histology	9719/3: Extranodal NK-/T-cell lymphoma, nasal type	9719/3: Extranodal NK-/T-cell lymphoma, nasal type	9700-9719: nhl - mature t and nk-cell lymphomas	IIb3 Mature T-cell and NK-cell lymphomas	NHL - Extranodal	Blank(s)	Blank(s)	Blank(s)	63.5 Other T cell lymphomas and NK cell neoplasms	Localized	Localized	Localized only	Unstaged	Stage I	40	None	None; diagnosed at autopsy	No radiation and/or cancer-directed surgery	Surgery performed	None/Unknown	Yes	Blank(s)	Blank(s)
40-44 years	Male	2008	PRCDA	White	Non-Spanish-Hispanic-Latino	Non-Hispanic White	NHL - Nodal	Malignant	Lymphoma	Lymphoma	2.1.7 NK/T-cell (excluded from anaplastic T-cell)	2(b)2.4 NK/T-cell lymph, nasal-type/aggres NK leuk	IIb Non-Hodgkin lymphomas (except Burkitt lymphoma)	5. All Other Cancer Types	Non-Hodgkin Lymphomas	Other T and NK-cell leukemias/lymphomas	Lymphoma	C77.9-Lymph node, NOS	779	9719	Malignant	Unknown	Blank(s)	Blank(s)	Not a paired site	Positive histology	9719/3: Extranodal NK-/T-cell lymphoma, nasal type	9719/3: Extranodal NK-/T-cell lymphoma, nasal type	9700-9719: nhl - mature t and nk-cell lymphomas	IIb3 Mature T-cell and NK-cell lymphomas	NHL - Nodal	Blank(s)	Blank(s)	Blank(s)	63.5 Other T cell lymphomas and NK cell neoplasms	Distant	Distant	Distant site(s)/node(s) involved	Unstaged	Stage IV	0	Unknown or not applicable	None; diagnosed at autopsy	No radiation and/or cancer-directed surgery	Not recommended	None/Unknown	No/Unknown	Blank(s)	Blank(s)
85+ years	Female	2008	PRCDA	White	Spanish-Hispanic-Latino	Hispanic (All Races)	NHL - Extranodal	Malignant	Lymphoma	Lymphoma	2.1.7 NK/T-cell (excluded from anaplastic T-cell)	2(b)2.4 NK/T-cell lymph, nasal-type/aggres NK leuk	IIb Non-Hodgkin lymphomas (except Burkitt lymphoma)	5. All Other Cancer Types	Non-Hodgkin Lymphomas	Other T and NK-cell leukemias/lymphomas	Lymphoma	C30.0-Nasal cavity	300	9719	Malignant	NK cell; natural killer cell (1995+)	Blank(s)	Blank(s)	Left - origin of primary	Positive histology	9719/3: Extranodal NK-/T-cell lymphoma, nasal type	9719/3: Extranodal NK-/T-cell lymphoma, nasal type	9700-9719: nhl - mature t and nk-cell lymphomas	IIb3 Mature T-cell and NK-cell lymphomas	NHL - Extranodal	Blank(s)	Blank(s)	Blank(s)	63.5 Other T cell lymphomas and NK cell neoplasms	Localized	Localized	Localized only	Unstaged	Stage I	0	None	None; diagnosed at autopsy	No radiation and/or cancer-directed surgery	Not recommended	Beam radiation	No/Unknown	Blank(s)	Blank(s)
25-29 years	Male	2009	PRCDA	American Indian/Alaska Native	Spanish-Hispanic-Latino	Hispanic (All Races)	NHL - Extranodal	Malignant	Lymphoma	Lymphoma	2.1.7 NK/T-cell (excluded from anaplastic T-cell)	2(b)2.4 NK/T-cell lymph, nasal-type/aggres NK leuk	IIb Non-Hodgkin lymphomas (except Burkitt lymphoma)	5. All Other Cancer Types	Non-Hodgkin Lymphomas	Other T and NK-cell leukemias/lymphomas	Lymphoma	C30.0-Nasal cavity	300	9719	Malignant	T-cell	Blank(s)	Blank(s)	Right - origin of primary	Positive histology	9719/3: Extranodal NK-/T-cell lymphoma, nasal type	9719/3: Extranodal NK-/T-cell lymphoma, nasal type	9700-9719: nhl - mature t and nk-cell lymphomas	IIb3 Mature T-cell and NK-cell lymphomas	NHL - Extranodal	Blank(s)	Blank(s)	Blank(s)	63.5 Other T cell lymphomas and NK cell neoplasms	Distant	Distant	Distant site(s)/node(s) involved	Unstaged	Stage IV	0	None	None; diagnosed at autopsy	No radiation and/or cancer-directed surgery	Not recommended	None/Unknown	No/Unknown	Blank(s)	Blank(s)
65-69 years	Male	2009	PRCDA	Asian or Pacific Islander	Non-Spanish-Hispanic-Latino	Non-Hispanic Asian or Pacific Islander	NHL - Extranodal	Malignant	Lymphoma	Lymphoma	2.1.7 NK/T-cell (excluded from anaplastic T-cell)	2(b)2.4 NK/T-cell lymph, nasal-type/aggres NK leuk	IIb Non-Hodgkin lymphomas (except Burkitt lymphoma)	5. All Other Cancer Types	Non-Hodgkin Lymphomas	Other T and NK-cell leukemias/lymphomas	Lymphoma	C04.9-Floor of mouth, NOS	49	9719	Malignant	T-cell	Blank(s)	Blank(s)	Not a paired site	Positive histology	9719/3: Extranodal NK-/T-cell lymphoma, nasal type	9719/3: Extranodal NK-/T-cell lymphoma, nasal type	9700-9719: nhl - mature t and nk-cell lymphomas	IIb3 Mature T-cell and NK-cell lymphomas	NHL - Extranodal	Blank(s)	Blank(s)	Blank(s)	63.5 Other T cell lymphomas and NK cell neoplasms	Regional	Regional	Regional, NOS	Unstaged	Stage II	0	None	None; diagnosed at autopsy	No radiation and/or cancer-directed surgery	Not recommended	Beam radiation	No/Unknown	Blank(s)	Blank(s)
75-79 years	Female	2010	PRCDA	White	Non-Spanish-Hispanic-Latino	Non-Hispanic White	NHL - Extranodal	Malignant	Lymphoma	Lymphoma	2.1.7 NK/T-cell (excluded from anaplastic T-cell)	2(b)2.4 NK/T-cell lymph, nasal-type/aggres NK leuk	IIb Non-Hodgkin lymphomas (except Burkitt lymphoma)	5. All Other Cancer Types	Non-Hodgkin Lymphomas	Other T and NK-cell leukemias/lymphomas	Lymphoma	C30.0-Nasal cavity	300	9719	Malignant	NK cell; natural killer cell (1995+)	Blank(s)	Blank(s)	Right - origin of primary	Pos hist AND immunophenotyping AND/OR pos genetic studies	9719/3: Extranodal NK-/T-cell lymphoma, nasal type	9719/3: Extranodal NK-/T-cell lymphoma, nasal type	9700-9719: nhl - mature t and nk-cell lymphomas	IIb3 Mature T-cell and NK-cell lymphomas	NHL - Extranodal	Blank(s)	Blank(s)	Lymphoma	63.5 Other T cell lymphomas and NK cell neoplasms	Localized	Localized	Localized only	Unstaged	Stage I	27	None	None; diagnosed at autopsy	Radiation after surgery	Surgery performed	Beam radiation	No/Unknown	Blank(s)	Blank(s)
60-64 years	Male	2010	PRCDA	White	Non-Spanish-Hispanic-Latino	Non-Hispanic White	NHL - Extranodal	Malignant	Lymphoma	Lymphoma	2.1.7 NK/T-cell (excluded from anaplastic T-cell)	2(b)2.4 NK/T-cell lymph, nasal-type/aggres NK leuk	IIb Non-Hodgkin lymphomas (except Burkitt lymphoma)	5. All Other Cancer Types	Non-Hodgkin Lymphomas	Other T and NK-cell leukemias/lymphomas	Lymphoma	C30.0-Nasal cavity	300	9719	Malignant	NK cell; natural killer cell (1995+)	Blank(s)	Blank(s)	Right - origin of primary	Positive histology	9719/3: Extranodal NK-/T-cell lymphoma, nasal type	9719/3: Extranodal NK-/T-cell lymphoma, nasal type	9700-9719: nhl - mature t and nk-cell lymphomas	IIb3 Mature T-cell and NK-cell lymphomas	NHL - Extranodal	Blank(s)	Blank(s)	Lymphoma	63.5 Other T cell lymphomas and NK cell neoplasms	Regional	Regional	Regional, NOS	Unstaged	Stage II	0	None	None; diagnosed at autopsy	No radiation and/or cancer-directed surgery	Not recommended	Beam radiation	Yes	Blank(s)	Blank(s)
65-69 years	Female	2010	PRCDA	White	Non-Spanish-Hispanic-Latino	Non-Hispanic White	NHL - Extranodal	Malignant	Lymphoma	Lymphoma	2.1.7 NK/T-cell (excluded from anaplastic T-cell)	2(b)2.4 NK/T-cell lymph, nasal-type/aggres NK leuk	IIb Non-Hodgkin lymphomas (except Burkitt lymphoma)	5. All Other Cancer Types	Non-Hodgkin Lymphomas	Other T and NK-cell leukemias/lymphomas	Lymphoma	C32.0-Glottis	320	9719	Malignant	NK cell; natural killer cell (1995+)	Blank(s)	Blank(s)	Not a paired site	Pos hist AND immunophenotyping AND/OR pos genetic studies	9719/3: Extranodal NK-/T-cell lymphoma, nasal type	9719/3: Extranodal NK-/T-cell lymphoma, nasal type	9700-9719: nhl - mature t and nk-cell lymphomas	IIb3 Mature T-cell and NK-cell lymphomas	NHL - Extranodal	Blank(s)	Blank(s)	Lymphoma	63.5 Other T cell lymphomas and NK cell neoplasms	Localized	Localized	Localized only	Unstaged	Stage I	0	None	None; diagnosed at autopsy	No radiation and/or cancer-directed surgery	Not recommended	Beam radiation	Yes	Blank(s)	Blank(s)
85+ years	Male	2013	PRCDA	White	Non-Spanish-Hispanic-Latino	Non-Hispanic White	NHL - Extranodal	Malignant	Lymphoma	Lymphoma	2.1.7 NK/T-cell (excluded from anaplastic T-cell)	2(b)2.4 NK/T-cell lymph, nasal-type/aggres NK leuk	IIb Non-Hodgkin lymphomas (except Burkitt lymphoma)	5. All Other Cancer Types	Non-Hodgkin Lymphomas	Other T and NK-cell leukemias/lymphomas	Lymphoma	C05.0-Hard palate	50	9719	Malignant	NK cell; natural killer cell (1995+)	Blank(s)	Blank(s)	Not a paired site	Positive histology	9719/3: Extranodal NK-/T-cell lymphoma, nasal type	9719/3: Extranodal NK-/T-cell lymphoma, nasal type	9700-9719: nhl - mature t and nk-cell lymphomas	IIb3 Mature T-cell and NK-cell lymphomas	NHL - Extranodal	Blank(s)	Blank(s)	Lymphoma	63.5 Other T cell lymphomas and NK cell neoplasms	Localized	Localized	Localized only	Unstaged	Stage I	0	None	None; diagnosed at autopsy	No radiation and/or cancer-directed surgery	Not recommended	None/Unknown	No/Unknown	Blank(s)	Blank(s)
55-59 years	Female	2011	PRCDA	White	Non-Spanish-Hispanic-Latino	Non-Hispanic White	NHL - Extranodal	Malignant	Lymphoma	Lymphoma	2.1.7 NK/T-cell (excluded from anaplastic T-cell)	2(b)2.4 NK/T-cell lymph, nasal-type/aggres NK leuk	IIb Non-Hodgkin lymphomas (except Burkitt lymphoma)	5. All Other Cancer Types	Non-Hodgkin Lymphomas	Other T and NK-cell leukemias/lymphomas	Lymphoma	C30.0-Nasal cavity	300	9719	Malignant	NK cell; natural killer cell (1995+)	Blank(s)	Blank(s)	Not a paired site	Positive histology	9719/3: Extranodal NK-/T-cell lymphoma, nasal type	9719/3: Extranodal NK-/T-cell lymphoma, nasal type	9700-9719: nhl - mature t and nk-cell lymphomas	IIb3 Mature T-cell and NK-cell lymphomas	NHL - Extranodal	Blank(s)	Blank(s)	Lymphoma	63.5 Other T cell lymphomas and NK cell neoplasms	Localized	Localized	Localized only	Unstaged	Stage I	0	None	None; diagnosed at autopsy	No radiation and/or cancer-directed surgery	Not recommended	None/Unknown	Yes	Blank(s)	Blank(s)
85+ years	Female	2012	PRCDA	White	Spanish-Hispanic-Latino	Hispanic (All Races)	NHL - Extranodal	Malignant	Lymphoma	Lymphoma	2.1.7 NK/T-cell (excluded from anaplastic T-cell)	2(b)2.4 NK/T-cell lymph, nasal-type/aggres NK leuk	IIb Non-Hodgkin lymphomas (except Burkitt lymphoma)	5. All Other Cancer Types	Non-Hodgkin Lymphomas	Other T and NK-cell leukemias/lymphomas	Lymphoma	C30.0-Nasal cavity	300	9719	Malignant	NK cell; natural killer cell (1995+)	Blank(s)	Blank(s)	Left - origin of primary	Pos hist AND immunophenotyping AND/OR pos genetic studies	9719/3: Extranodal NK-/T-cell lymphoma, nasal type	9719/3: Extranodal NK-/T-cell lymphoma, nasal type	9700-9719: nhl - mature t and nk-cell lymphomas	IIb3 Mature T-cell and NK-cell lymphomas	NHL - Extranodal	Blank(s)	Blank(s)	Lymphoma	63.5 Other T cell lymphomas and NK cell neoplasms	Localized	Localized	Localized only	Unstaged	Stage I	27	None	None; diagnosed at autopsy	Radiation after surgery	Surgery performed	Beam radiation	No/Unknown	Blank(s)	Blank(s)
60-64 years	Female	2012	PRCDA	Asian or Pacific Islander	Non-Spanish-Hispanic-Latino	Non-Hispanic Asian or Pacific Islander	NHL - Extranodal	Malignant	Lymphoma	Lymphoma	2.1.7 NK/T-cell (excluded from anaplastic T-cell)	2(b)2.4 NK/T-cell lymph, nasal-type/aggres NK leuk	IIb Non-Hodgkin lymphomas (except Burkitt lymphoma)	5. All Other Cancer Types	Non-Hodgkin Lymphomas	Other T and NK-cell leukemias/lymphomas	Lymphoma	C30.0-Nasal cavity	300	9719	Malignant	NK cell; natural killer cell (1995+)	Blank(s)	Blank(s)	Right - origin of primary	Pos hist AND immunophenotyping AND/OR pos genetic studies	9719/3: Extranodal NK-/T-cell lymphoma, nasal type	9719/3: Extranodal NK-/T-cell lymphoma, nasal type	9700-9719: nhl - mature t and nk-cell lymphomas	IIb3 Mature T-cell and NK-cell lymphomas	NHL - Extranodal	Blank(s)	Blank(s)	Lymphoma	63.5 Other T cell lymphomas and NK cell neoplasms	Localized	Localized	Localized only	Unstaged	Stage I	0	None	None; diagnosed at autopsy	No radiation and/or cancer-directed surgery	Not recommended	Beam radiation	Yes	Blank(s)	Blank(s)
75-79 years	Female	2019	PRCDA	White	Non-Spanish-Hispanic-Latino	Non-Hispanic White	NHL - Extranodal	Malignant	Blank(s)	Lymphoma	2.1.7 NK/T-cell (excluded from anaplastic T-cell)	2(b)2.4 NK/T-cell lymph, nasal-type/aggres NK leuk	IIb Non-Hodgkin lymphomas (except Burkitt lymphoma)	5. All Other Cancer Types	Non-Hodgkin Lymphomas	Other T and NK-cell leukemias/lymphomas	Lymphoma	C44.9-Skin, NOS	449	9719	Malignant	Unknown	8	8	Not a paired site	Positive histology	9719/3: Extranodal NK-/T-cell lymphoma, nasal type	9719/3: Extranodal NK-/T-cell lymphoma, nasal type	9700-9719: nhl - mature t and nk-cell lymphomas	IIb3 Mature T-cell and NK-cell lymphomas	NHL - Extranodal	Primary Cutaneous Lymphomas (excluding Mycosis Fungoides)	Primary Cutaneous Lymphoma: B-Cell/T-cell Lymphoma (non-MF/SS) Lymphoma	Primary Cutaneous Lymphomas (excluding Mycosis Fungoides)	63.5 Other T cell lymphomas and NK cell neoplasms	Distant	Blank(s)	Blank(s)	Blank(s)	Blank(s)	0	None	None; diagnosed at autopsy	No radiation and/or cancer-directed surgery	Not recommended	None/Unknown	Yes	Blank(s)	Blank(s)
65-69 years	Female	2012	PRCDA	Asian or Pacific Islander	Non-Spanish-Hispanic-Latino	Non-Hispanic Asian or Pacific Islander	NHL - Extranodal	Malignant	Lymphoma	Lymphoma	2.1.7 NK/T-cell (excluded from anaplastic T-cell)	2(b)2.4 NK/T-cell lymph, nasal-type/aggres NK leuk	IIb Non-Hodgkin lymphomas (except Burkitt lymphoma)	5. All Other Cancer Types	Non-Hodgkin Lymphomas	Other T and NK-cell leukemias/lymphomas	Lymphoma	C31.0-Maxillary sinus	310	9719	Malignant	NK cell; natural killer cell (1995+)	Blank(s)	Blank(s)	Right - origin of primary	Pos hist AND immunophenotyping AND/OR pos genetic studies	9719/3: Extranodal NK-/T-cell lymphoma, nasal type	9719/3: Extranodal NK-/T-cell lymphoma, nasal type	9700-9719: nhl - mature t and nk-cell lymphomas	IIb3 Mature T-cell and NK-cell lymphomas	NHL - Extranodal	Blank(s)	Blank(s)	Lymphoma	63.5 Other T cell lymphomas and NK cell neoplasms	Unknown/unstaged	Unknown/unstaged	Unknown/unstaged/unspecified/DCO	Unstaged	Unknown	0	None	None; diagnosed at autopsy	No radiation and/or cancer-directed surgery	Not recommended	None/Unknown	Yes	Blank(s)	Blank(s)
35-39 years	Female	2012	PRCDA	White	Spanish-Hispanic-Latino	Hispanic (All Races)	NHL - Extranodal	Malignant	Lymphoma	Lymphoma	2.1.7 NK/T-cell (excluded from anaplastic T-cell)	2(b)2.4 NK/T-cell lymph, nasal-type/aggres NK leuk	IIb Non-Hodgkin lymphomas (except Burkitt lymphoma)	5. All Other Cancer Types	Non-Hodgkin Lymphomas	Other T and NK-cell leukemias/lymphomas	Lymphoma	C11.9-Nasopharynx, NOS	119	9719	Malignant	NK cell; natural killer cell (1995+)	Blank(s)	Blank(s)	Not a paired site	Pos hist AND immunophenotyping AND/OR pos genetic studies	9719/3: Extranodal NK-/T-cell lymphoma, nasal type	9719/3: Extranodal NK-/T-cell lymphoma, nasal type	9700-9719: nhl - mature t and nk-cell lymphomas	IIb3 Mature T-cell and NK-cell lymphomas	NHL - Extranodal	Blank(s)	Blank(s)	Lymphoma	63.5 Other T cell lymphomas and NK cell neoplasms	Localized	Localized	Localized only	Unstaged	Stage I	31	None	None; diagnosed at autopsy	Radiation after surgery	Surgery performed	Beam radiation	Yes	Blank(s)	Blank(s)
70-74 years	Female	2012	PRCDA	Asian or Pacific Islander	Non-Spanish-Hispanic-Latino	Non-Hispanic Asian or Pacific Islander	NHL - Extranodal	Malignant	Lymphoma	Lymphoma	2.1.7 NK/T-cell (excluded from anaplastic T-cell)	2(b)2.4 NK/T-cell lymph, nasal-type/aggres NK leuk	IIb Non-Hodgkin lymphomas (except Burkitt lymphoma)	5. All Other Cancer Types	Non-Hodgkin Lymphomas	Other T and NK-cell leukemias/lymphomas	Lymphoma	C11.9-Nasopharynx, NOS	119	9719	Malignant	NK cell; natural killer cell (1995+)	Blank(s)	Blank(s)	Not a paired site	Pos hist AND immunophenotyping AND/OR pos genetic studies	9719/3: Extranodal NK-/T-cell lymphoma, nasal type	9719/3: Extranodal NK-/T-cell lymphoma, nasal type	9700-9719: nhl - mature t and nk-cell lymphomas	IIb3 Mature T-cell and NK-cell lymphomas	NHL - Extranodal	Blank(s)	Blank(s)	Lymphoma	63.5 Other T cell lymphomas and NK cell neoplasms	Distant	Distant	Distant site(s)/node(s) involved	Unstaged	Stage IV	0	None	None; diagnosed at autopsy	No radiation and/or cancer-directed surgery	Not recommended	Beam radiation	Yes	Blank(s)	Blank(s)
15-19 years	Male	2012	PRCDA	Asian or Pacific Islander	Non-Spanish-Hispanic-Latino	Non-Hispanic Asian or Pacific Islander	NHL - Extranodal	Malignant	Lymphoma	Lymphoma	2.1.7 NK/T-cell (excluded from anaplastic T-cell)	2(b)2.4 NK/T-cell lymph, nasal-type/aggres NK leuk	IIb Non-Hodgkin lymphomas (except Burkitt lymphoma)	5. All Other Cancer Types	Non-Hodgkin Lymphomas	Other T and NK-cell leukemias/lymphomas	Lymphoma	C17.9-Small intestine, NOS	179	9719	Malignant	NK cell; natural killer cell (1995+)	Blank(s)	Blank(s)	Not a paired site	Positive histology	9719/3: Extranodal NK-/T-cell lymphoma, nasal type	9719/3: Extranodal NK-/T-cell lymphoma, nasal type	9700-9719: nhl - mature t and nk-cell lymphomas	IIb3 Mature T-cell and NK-cell lymphomas	NHL - Extranodal	Blank(s)	Blank(s)	Lymphoma	63.5 Other T cell lymphomas and NK cell neoplasms	Regional	Regional	Regional, NOS	Unstaged	Stage II	30	None	None; diagnosed at autopsy	No radiation and/or cancer-directed surgery	Surgery performed	None/Unknown	Yes	Blank(s)	Blank(s)
65-69 years	Male	2013	PRCDA	Asian or Pacific Islander	Non-Spanish-Hispanic-Latino	Non-Hispanic Asian or Pacific Islander	NHL - Extranodal	Malignant	Lymphoma	Lymphoma	2.1.7 NK/T-cell (excluded from anaplastic T-cell)	2(b)2.4 NK/T-cell lymph, nasal-type/aggres NK leuk	IIb Non-Hodgkin lymphomas (except Burkitt lymphoma)	5. All Other Cancer Types	Non-Hodgkin Lymphomas	Other T and NK-cell leukemias/lymphomas	Lymphoma	C30.0-Nasal cavity	300	9719	Malignant	NK cell; natural killer cell (1995+)	Blank(s)	Blank(s)	Not a paired site	Positive histology	9719/3: Extranodal NK-/T-cell lymphoma, nasal type	9719/3: Extranodal NK-/T-cell lymphoma, nasal type	9700-9719: nhl - mature t and nk-cell lymphomas	IIb3 Mature T-cell and NK-cell lymphomas	NHL - Extranodal	Blank(s)	Blank(s)	Lymphoma	63.5 Other T cell lymphomas and NK cell neoplasms	Distant	Distant	Distant site(s)/node(s) involved	Unstaged	Stage IV	0	Unknown or not applicable	None; diagnosed at autopsy	No radiation and/or cancer-directed surgery	Not recommended	None/Unknown	Yes	Blank(s)	Blank(s)
60-64 years	Male	2013	PRCDA	White	Non-Spanish-Hispanic-Latino	Non-Hispanic White	NHL - Nodal	Malignant	Lymphoma	Lymphoma	2.1.7 NK/T-cell (excluded from anaplastic T-cell)	2(b)2.4 NK/T-cell lymph, nasal-type/aggres NK leuk	IIb Non-Hodgkin lymphomas (except Burkitt lymphoma)	5. All Other Cancer Types	Non-Hodgkin Lymphomas	Other T and NK-cell leukemias/lymphomas	Lymphoma	C77.9-Lymph node, NOS	779	9719	Malignant	NK cell; natural killer cell (1995+)	Blank(s)	Blank(s)	Not a paired site	Pos hist AND immunophenotyping AND/OR pos genetic studies	9719/3: Extranodal NK-/T-cell lymphoma, nasal type	9719/3: Extranodal NK-/T-cell lymphoma, nasal type	9700-9719: nhl - mature t and nk-cell lymphomas	IIb3 Mature T-cell and NK-cell lymphomas	NHL - Nodal	Blank(s)	Blank(s)	Lymphoma	63.5 Other T cell lymphomas and NK cell neoplasms	Distant	Distant	Distant site(s)/node(s) involved	Unstaged	Stage III	0	Unknown or not applicable	None; diagnosed at autopsy	No radiation and/or cancer-directed surgery	Not recommended	None/Unknown	Yes	Blank(s)	Blank(s)
45-49 years	Male	2013	PRCDA	White	Spanish-Hispanic-Latino	Hispanic (All Races)	NHL - Extranodal	Malignant	Lymphoma	Lymphoma	2.1.7 NK/T-cell (excluded from anaplastic T-cell)	2(b)2.4 NK/T-cell lymph, nasal-type/aggres NK leuk	IIb Non-Hodgkin lymphomas (except Burkitt lymphoma)	5. All Other Cancer Types	Non-Hodgkin Lymphomas	Other T and NK-cell leukemias/lymphomas	Lymphoma	C31.9-Accessory sinus, NOS	319	9719	Malignant	NK cell; natural killer cell (1995+)	Blank(s)	Blank(s)	Not a paired site	Pos hist AND immunophenotyping AND/OR pos genetic studies	9719/3: Extranodal NK-/T-cell lymphoma, nasal type	9719/3: Extranodal NK-/T-cell lymphoma, nasal type	9700-9719: nhl - mature t and nk-cell lymphomas	IIb3 Mature T-cell and NK-cell lymphomas	NHL - Extranodal	Blank(s)	Blank(s)	Lymphoma	63.5 Other T cell lymphomas and NK cell neoplasms	Distant	Distant	Distant site(s)/node(s) involved	Unstaged	Stage IV	0	None	None; diagnosed at autopsy	No radiation and/or cancer-directed surgery	Not recommended	None/Unknown	Yes	Blank(s)	Blank(s)
35-39 years	Female	2013	PRCDA	White	Non-Spanish-Hispanic-Latino	Non-Hispanic White	NHL - Extranodal	Malignant	Lymphoma	Lymphoma	2.1.7 NK/T-cell (excluded from anaplastic T-cell)	2(b)2.4 NK/T-cell lymph, nasal-type/aggres NK leuk	IIb Non-Hodgkin lymphomas (except Burkitt lymphoma)	5. All Other Cancer Types	Non-Hodgkin Lymphomas	Other T and NK-cell leukemias/lymphomas	Lymphoma	C32.0-Glottis	320	9719	Malignant	NK cell; natural killer cell (1995+)	Blank(s)	Blank(s)	Not a paired site	Pos hist AND immunophenotyping AND/OR pos genetic studies	9719/3: Extranodal NK-/T-cell lymphoma, nasal type	9719/3: Extranodal NK-/T-cell lymphoma, nasal type	9700-9719: nhl - mature t and nk-cell lymphomas	IIb3 Mature T-cell and NK-cell lymphomas	NHL - Extranodal	Blank(s)	Blank(s)	Lymphoma	63.5 Other T cell lymphomas and NK cell neoplasms	Localized	Localized	Localized only	Unstaged	Stage I	0	None	None; diagnosed at autopsy	No radiation and/or cancer-directed surgery	Recommended but not performed, patient refused	Refused (1988+)	No/Unknown	Blank(s)	Blank(s)
60-64 years	Male	2013	PRCDA	White	Non-Spanish-Hispanic-Latino	Non-Hispanic White	NHL - Extranodal	Malignant	Lymphoma	Lymphoma	2.1.7 NK/T-cell (excluded from anaplastic T-cell)	2(b)2.4 NK/T-cell lymph, nasal-type/aggres NK leuk	IIb Non-Hodgkin lymphomas (except Burkitt lymphoma)	5. All Other Cancer Types	Non-Hodgkin Lymphomas	Other T and NK-cell leukemias/lymphomas	Lymphoma	C30.0-Nasal cavity	300	9719	Malignant	NK cell; natural killer cell (1995+)	Blank(s)	Blank(s)	Right - origin of primary	Pos hist AND immunophenotyping AND/OR pos genetic studies	9719/3: Extranodal NK-/T-cell lymphoma, nasal type	9719/3: Extranodal NK-/T-cell lymphoma, nasal type	9700-9719: nhl - mature t and nk-cell lymphomas	IIb3 Mature T-cell and NK-cell lymphomas	NHL - Extranodal	Blank(s)	Blank(s)	Lymphoma	63.5 Other T cell lymphomas and NK cell neoplasms	Localized	Localized	Localized only	Unstaged	Stage I	0	None	None; diagnosed at autopsy	No radiation and/or cancer-directed surgery	Not recommended	Beam radiation	Yes	Blank(s)	Blank(s)
30-34 years	Male	2013	PRCDA	Asian or Pacific Islander	Non-Spanish-Hispanic-Latino	Non-Hispanic Asian or Pacific Islander	NHL - Extranodal	Malignant	Lymphoma	Lymphoma	2.1.7 NK/T-cell (excluded from anaplastic T-cell)	2(b)2.4 NK/T-cell lymph, nasal-type/aggres NK leuk	IIb Non-Hodgkin lymphomas (except Burkitt lymphoma)	5. All Other Cancer Types	Non-Hodgkin Lymphomas	Other T and NK-cell leukemias/lymphomas	Lymphoma	C30.0-Nasal cavity	300	9719	Malignant	NK cell; natural killer cell (1995+)	Blank(s)	Blank(s)	Not a paired site	Pos hist AND immunophenotyping AND/OR pos genetic studies	9719/3: Extranodal NK-/T-cell lymphoma, nasal type	9719/3: Extranodal NK-/T-cell lymphoma, nasal type	9700-9719: nhl - mature t and nk-cell lymphomas	IIb3 Mature T-cell and NK-cell lymphomas	NHL - Extranodal	Blank(s)	Blank(s)	Lymphoma	63.5 Other T cell lymphomas and NK cell neoplasms	Localized	Localized	Localized only	Unstaged	Stage I	27	Unknown or not applicable	None; diagnosed at autopsy	Radiation after surgery	Surgery performed	Beam radiation	Yes	Blank(s)	Blank(s)
45-49 years	Male	2013	PRCDA	White	Non-Spanish-Hispanic-Latino	Non-Hispanic White	NHL - Extranodal	Malignant	Lymphoma	Lymphoma	2.1.7 NK/T-cell (excluded from anaplastic T-cell)	2(b)2.4 NK/T-cell lymph, nasal-type/aggres NK leuk	IIb Non-Hodgkin lymphomas (except Burkitt lymphoma)	5. All Other Cancer Types	Non-Hodgkin Lymphomas	Other T and NK-cell leukemias/lymphomas	Lymphoma	C31.1-Ethmoid sinus	311	9719	Malignant	NK cell; natural killer cell (1995+)	Blank(s)	Blank(s)	Not a paired site	Pos hist AND immunophenotyping AND/OR pos genetic studies	9719/3: Extranodal NK-/T-cell lymphoma, nasal type	9719/3: Extranodal NK-/T-cell lymphoma, nasal type	9700-9719: nhl - mature t and nk-cell lymphomas	IIb3 Mature T-cell and NK-cell lymphomas	NHL - Extranodal	Blank(s)	Blank(s)	Lymphoma	63.5 Other T cell lymphomas and NK cell neoplasms	Regional	Regional	Regional, NOS	Unstaged	Stage II	27	None	None; diagnosed at autopsy	Radiation after surgery	Surgery performed	Beam radiation	Yes	Blank(s)	Blank(s)
70-74 years	Male	2013	PRCDA	Asian or Pacific Islander	Non-Spanish-Hispanic-Latino	Non-Hispanic Asian or Pacific Islander	NHL - Extranodal	Malignant	Lymphoma	Lymphoma	2.1.7 NK/T-cell (excluded from anaplastic T-cell)	2(b)2.4 NK/T-cell lymph, nasal-type/aggres NK leuk	IIb Non-Hodgkin lymphomas (except Burkitt lymphoma)	5. All Other Cancer Types	Non-Hodgkin Lymphomas	Other T and NK-cell leukemias/lymphomas	Lymphoma	C31.0-Maxillary sinus	310	9719	Malignant	NK cell; natural killer cell (1995+)	Blank(s)	Blank(s)	Left - origin of primary	Positive histology	9719/3: Extranodal NK-/T-cell lymphoma, nasal type	9719/3: Extranodal NK-/T-cell lymphoma, nasal type	9700-9719: nhl - mature t and nk-cell lymphomas	IIb3 Mature T-cell and NK-cell lymphomas	NHL - Extranodal	Blank(s)	Blank(s)	Lymphoma	63.5 Other T cell lymphomas and NK cell neoplasms	Distant	Distant	Distant site(s)/node(s) involved	Unstaged	Stage IV	0	Unknown or not applicable	None; diagnosed at autopsy	No radiation and/or cancer-directed surgery	Not recommended	Beam radiation	Yes	Blank(s)	Blank(s)
65-69 years	Male	2013	PRCDA	Asian or Pacific Islander	Non-Spanish-Hispanic-Latino	Non-Hispanic Asian or Pacific Islander	NHL - Extranodal	Malignant	Lymphoma	Lymphoma	2.1.7 NK/T-cell (excluded from anaplastic T-cell)	2(b)2.4 NK/T-cell lymph, nasal-type/aggres NK leuk	IIb Non-Hodgkin lymphomas (except Burkitt lymphoma)	5. All Other Cancer Types	Non-Hodgkin Lymphomas	Other T and NK-cell leukemias/lymphomas	Lymphoma	C31.9-Accessory sinus, NOS	319	9719	Malignant	NK cell; natural killer cell (1995+)	Blank(s)	Blank(s)	Not a paired site	Pos hist AND immunophenotyping AND/OR pos genetic studies	9719/3: Extranodal NK-/T-cell lymphoma, nasal type	9719/3: Extranodal NK-/T-cell lymphoma, nasal type	9700-9719: nhl - mature t and nk-cell lymphomas	IIb3 Mature T-cell and NK-cell lymphomas	NHL - Extranodal	Blank(s)	Blank(s)	Lymphoma	63.5 Other T cell lymphomas and NK cell neoplasms	Distant	Distant	Distant site(s)/node(s) involved	Unstaged	Stage IV	27	None	None; diagnosed at autopsy	Radiation after surgery	Surgery performed	Beam radiation	Yes	Blank(s)	Blank(s)
25-29 years	Male	2013	PRCDA	Asian or Pacific Islander	Spanish-Hispanic-Latino	Hispanic (All Races)	NHL - Nodal	Malignant	Lymphoma	Lymphoma	2.1.7 NK/T-cell (excluded from anaplastic T-cell)	2(b)2.4 NK/T-cell lymph, nasal-type/aggres NK leuk	IIb Non-Hodgkin lymphomas (except Burkitt lymphoma)	5. All Other Cancer Types	Non-Hodgkin Lymphomas	Other T and NK-cell leukemias/lymphomas	Lymphoma	C77.9-Lymph node, NOS	779	9719	Malignant	NK cell; natural killer cell (1995+)	Blank(s)	Blank(s)	Not a paired site	Pos hist AND immunophenotyping AND/OR pos genetic studies	9719/3: Extranodal NK-/T-cell lymphoma, nasal type	9719/3: Extranodal NK-/T-cell lymphoma, nasal type	9700-9719: nhl - mature t and nk-cell lymphomas	IIb3 Mature T-cell and NK-cell lymphomas	NHL - Nodal	Blank(s)	Blank(s)	Lymphoma	63.5 Other T cell lymphomas and NK cell neoplasms	Distant	Distant	Distant site(s)/node(s) involved	Unstaged	Stage IV	0	Unknown or not applicable	None; diagnosed at autopsy	No radiation and/or cancer-directed surgery	Not recommended	None/Unknown	Yes	Blank(s)	Blank(s)
60-64 years	Male	2013	PRCDA	White	Non-Spanish-Hispanic-Latino	Non-Hispanic White	NHL - Extranodal	Malignant	Lymphoma	Lymphoma	2.1.7 NK/T-cell (excluded from anaplastic T-cell)	2(b)2.4 NK/T-cell lymph, nasal-type/aggres NK leuk	IIb Non-Hodgkin lymphomas (except Burkitt lymphoma)	5. All Other Cancer Types	Non-Hodgkin Lymphomas	Other T and NK-cell leukemias/lymphomas	Lymphoma	C30.0-Nasal cavity	300	9719	Malignant	NK cell; natural killer cell (1995+)	Blank(s)	Blank(s)	Left - origin of primary	Pos hist AND immunophenotyping AND/OR pos genetic studies	9719/3: Extranodal NK-/T-cell lymphoma, nasal type	9719/3: Extranodal NK-/T-cell lymphoma, nasal type	9700-9719: nhl - mature t and nk-cell lymphomas	IIb3 Mature T-cell and NK-cell lymphomas	NHL - Extranodal	Blank(s)	Blank(s)	Lymphoma	63.5 Other T cell lymphomas and NK cell neoplasms	Localized	Localized	Localized only	Unstaged	Stage I	0	None	None; diagnosed at autopsy	No radiation and/or cancer-directed surgery	Not recommended	Beam radiation	Yes	Blank(s)	Blank(s)
70-74 years	Male	2014	PRCDA	Asian or Pacific Islander	Non-Spanish-Hispanic-Latino	Non-Hispanic Asian or Pacific Islander	NHL - Extranodal	Malignant	Lymphoma	Lymphoma	2.1.7 NK/T-cell (excluded from anaplastic T-cell)	2(b)2.4 NK/T-cell lymph, nasal-type/aggres NK leuk	IIb Non-Hodgkin lymphomas (except Burkitt lymphoma)	5. All Other Cancer Types	Non-Hodgkin Lymphomas	Other T and NK-cell leukemias/lymphomas	Lymphoma	C31.9-Accessory sinus, NOS	319	9719	Malignant	NK cell; natural killer cell (1995+)	Blank(s)	Blank(s)	Not a paired site	Pos hist AND immunophenotyping AND/OR pos genetic studies	9719/3: Extranodal NK-/T-cell lymphoma, nasal type	9719/3: Extranodal NK-/T-cell lymphoma, nasal type	9700-9719: nhl - mature t and nk-cell lymphomas	IIb3 Mature T-cell and NK-cell lymphomas	NHL - Extranodal	Blank(s)	Blank(s)	Lymphoma	63.5 Other T cell lymphomas and NK cell neoplasms	Localized	Localized	Localized only	Unstaged	Stage I	0	None	None; diagnosed at autopsy	No radiation and/or cancer-directed surgery	Not recommended	Beam radiation	Yes	Blank(s)	Blank(s)
60-64 years	Female	2014	PRCDA	Black	Non-Spanish-Hispanic-Latino	Non-Hispanic Black	NHL - Extranodal	Malignant	Lymphoma	Lymphoma	2.1.7 NK/T-cell (excluded from anaplastic T-cell)	2(b)2.4 NK/T-cell lymph, nasal-type/aggres NK leuk	IIb Non-Hodgkin lymphomas (except Burkitt lymphoma)	5. All Other Cancer Types	Non-Hodgkin Lymphomas	Other T and NK-cell leukemias/lymphomas	Lymphoma	C16.1-Fundus of stomach	161	9719	Malignant	NK cell; natural killer cell (1995+)	Blank(s)	Blank(s)	Not a paired site	Pos hist AND immunophenotyping AND/OR pos genetic studies	9719/3: Extranodal NK-/T-cell lymphoma, nasal type	9719/3: Extranodal NK-/T-cell lymphoma, nasal type	9700-9719: nhl - mature t and nk-cell lymphomas	IIb3 Mature T-cell and NK-cell lymphomas	NHL - Extranodal	Blank(s)	Blank(s)	Lymphoma	63.5 Other T cell lymphomas and NK cell neoplasms	Regional	Regional	Regional, NOS	Unstaged	Stage II	0	None	None; diagnosed at autopsy	No radiation and/or cancer-directed surgery	Not recommended	None/Unknown	Yes	Blank(s)	Blank(s)
80-84 years	Male	2018	PRCDA	White	Non-Spanish-Hispanic-Latino	Non-Hispanic White	NHL - Extranodal	Malignant	Blank(s)	Lymphoma	2.1.7 NK/T-cell (excluded from anaplastic T-cell)	2(b)2.4 NK/T-cell lymph, nasal-type/aggres NK leuk	IIb Non-Hodgkin lymphomas (except Burkitt lymphoma)	5. All Other Cancer Types	Non-Hodgkin Lymphomas	Other T and NK-cell leukemias/lymphomas	Lymphoma	C30.0-Nasal cavity	300	9719	Malignant	Unknown	8	8	Bilateral, single primary	Positive histology	9719/3: Extranodal NK-/T-cell lymphoma, nasal type	9719/3: Extranodal NK-/T-cell lymphoma, nasal type	9700-9719: nhl - mature t and nk-cell lymphomas	IIb3 Mature T-cell and NK-cell lymphomas	NHL - Extranodal	Lymphoma	Non-Hodgkin Lymphomas: Peripheral T-cell Lymphoma	Lymphoma	63.5 Other T cell lymphomas and NK cell neoplasms	Regional	Blank(s)	Blank(s)	Blank(s)	Blank(s)	0	None	None; diagnosed at autopsy	No radiation and/or cancer-directed surgery	Not recommended	None/Unknown	Yes	Blank(s)	Blank(s)
50-54 years	Male	2014	PRCDA	Asian or Pacific Islander	Spanish-Hispanic-Latino	Hispanic (All Races)	NHL - Nodal	Malignant	Lymphoma	Lymphoma	2.1.7 NK/T-cell (excluded from anaplastic T-cell)	2(b)2.4 NK/T-cell lymph, nasal-type/aggres NK leuk	IIb Non-Hodgkin lymphomas (except Burkitt lymphoma)	5. All Other Cancer Types	Non-Hodgkin Lymphomas	Other T and NK-cell leukemias/lymphomas	Lymphoma	C77.9-Lymph node, NOS	779	9719	Malignant	NK cell; natural killer cell (1995+)	Blank(s)	Blank(s)	Not a paired site	Pos hist AND immunophenotyping AND/OR pos genetic studies	9719/3: Extranodal NK-/T-cell lymphoma, nasal type	9719/3: Extranodal NK-/T-cell lymphoma, nasal type	9700-9719: nhl - mature t and nk-cell lymphomas	IIb3 Mature T-cell and NK-cell lymphomas	NHL - Nodal	Blank(s)	Blank(s)	Lymphoma	63.5 Other T cell lymphomas and NK cell neoplasms	Distant	Distant	Distant site(s)/node(s) involved	Unstaged	Stage IV	0	Unknown or not applicable	None; diagnosed at autopsy	No radiation and/or cancer-directed surgery	Not recommended	None/Unknown	Yes	Blank(s)	Blank(s)
50-54 years	Male	2014	PRCDA	White	Non-Spanish-Hispanic-Latino	Non-Hispanic White	NHL - Extranodal	Malignant	Lymphoma	Lymphoma	2.1.7 NK/T-cell (excluded from anaplastic T-cell)	2(b)2.4 NK/T-cell lymph, nasal-type/aggres NK leuk	IIb Non-Hodgkin lymphomas (except Burkitt lymphoma)	5. All Other Cancer Types	Non-Hodgkin Lymphomas	Other T and NK-cell leukemias/lymphomas	Lymphoma	C09.1-Tonsillar pillar	91	9719	Malignant	NK cell; natural killer cell (1995+)	Blank(s)	Blank(s)	Right - origin of primary	Pos hist AND immunophenotyping AND/OR pos genetic studies	9719/3: Extranodal NK-/T-cell lymphoma, nasal type	9719/3: Extranodal NK-/T-cell lymphoma, nasal type	9700-9719: nhl - mature t and nk-cell lymphomas	IIb3 Mature T-cell and NK-cell lymphomas	NHL - Extranodal	Blank(s)	Blank(s)	Lymphoma	63.5 Other T cell lymphomas and NK cell neoplasms	Regional	Regional	Regional, NOS	Unstaged	Stage II	0	None	None; diagnosed at autopsy	No radiation and/or cancer-directed surgery	Not recommended	Beam radiation	Yes	Blank(s)	Blank(s)
45-49 years	Male	2014	PRCDA	White	Spanish-Hispanic-Latino	Hispanic (All Races)	NHL - Extranodal	Malignant	Lymphoma	Lymphoma	2.1.7 NK/T-cell (excluded from anaplastic T-cell)	2(b)2.4 NK/T-cell lymph, nasal-type/aggres NK leuk	IIb Non-Hodgkin lymphomas (except Burkitt lymphoma)	5. All Other Cancer Types	Non-Hodgkin Lymphomas	Other T and NK-cell leukemias/lymphomas	Lymphoma	C11.9-Nasopharynx, NOS	119	9719	Malignant	NK cell; natural killer cell (1995+)	Blank(s)	Blank(s)	Not a paired site	Pos hist AND immunophenotyping AND/OR pos genetic studies	9719/3: Extranodal NK-/T-cell lymphoma, nasal type	9719/3: Extranodal NK-/T-cell lymphoma, nasal type	9700-9719: nhl - mature t and nk-cell lymphomas	IIb3 Mature T-cell and NK-cell lymphomas	NHL - Extranodal	Blank(s)	Blank(s)	Lymphoma	63.5 Other T cell lymphomas and NK cell neoplasms	Regional	Regional	Regional, NOS	Unstaged	Stage II	0	None	None; diagnosed at autopsy	No radiation and/or cancer-directed surgery	Not recommended	Beam radiation	Yes	Blank(s)	Blank(s)
45-49 years	Male	2015	PRCDA	Black	Non-Spanish-Hispanic-Latino	Non-Hispanic Black	NHL - Extranodal	Malignant	Lymphoma	Lymphoma	2.1.7 NK/T-cell (excluded from anaplastic T-cell)	2(b)2.4 NK/T-cell lymph, nasal-type/aggres NK leuk	IIb Non-Hodgkin lymphomas (except Burkitt lymphoma)	5. All Other Cancer Types	Non-Hodgkin Lymphomas	Other T and NK-cell leukemias/lymphomas	Lymphoma	C14.0-Pharynx, NOS	140	9719	Malignant	NK cell; natural killer cell (1995+)	Blank(s)	Blank(s)	Not a paired site	Pos hist AND immunophenotyping AND/OR pos genetic studies	9719/3: Extranodal NK-/T-cell lymphoma, nasal type	9719/3: Extranodal NK-/T-cell lymphoma, nasal type	9700-9719: nhl - mature t and nk-cell lymphomas	IIb3 Mature T-cell and NK-cell lymphomas	NHL - Extranodal	Blank(s)	Blank(s)	Lymphoma	63.5 Other T cell lymphomas and NK cell neoplasms	Distant	Distant	Distant site(s)/node(s) involved	Unstaged	Stage IV	0	None	None; diagnosed at autopsy	No radiation and/or cancer-directed surgery	Not recommended	None/Unknown	Yes	Blank(s)	Blank(s)
65-69 years	Male	2016	PRCDA	Asian or Pacific Islander	Non-Spanish-Hispanic-Latino	Non-Hispanic Asian or Pacific Islander	NHL - Extranodal	Malignant	Lymphoma	Lymphoma	2.1.7 NK/T-cell (excluded from anaplastic T-cell)	2(b)2.4 NK/T-cell lymph, nasal-type/aggres NK leuk	IIb Non-Hodgkin lymphomas (except Burkitt lymphoma)	5. All Other Cancer Types	Non-Hodgkin Lymphomas	Other T and NK-cell leukemias/lymphomas	Lymphoma	C30.0-Nasal cavity	300	9719	Malignant	NK cell; natural killer cell (1995+)	Blank(s)	Blank(s)	Left - origin of primary	Pos hist AND immunophenotyping AND/OR pos genetic studies	9719/3: Extranodal NK-/T-cell lymphoma, nasal type	9719/3: Extranodal NK-/T-cell lymphoma, nasal type	9700-9719: nhl - mature t and nk-cell lymphomas	IIb3 Mature T-cell and NK-cell lymphomas	NHL - Extranodal	Blank(s)	Blank(s)	Lymphoma	63.5 Other T cell lymphomas and NK cell neoplasms	Localized	Localized	Localized only	Blank(s)	Blank(s)	0	None	None; diagnosed at autopsy	No radiation and/or cancer-directed surgery	Not recommended	Beam radiation	Yes	Blank(s)	Blank(s)
55-59 years	Male	2016	PRCDA	White	Non-Spanish-Hispanic-Latino	Non-Hispanic White	NHL - Extranodal	Malignant	Lymphoma	Lymphoma	2.1.7 NK/T-cell (excluded from anaplastic T-cell)	2(b)2.4 NK/T-cell lymph, nasal-type/aggres NK leuk	IIb Non-Hodgkin lymphomas (except Burkitt lymphoma)	5. All Other Cancer Types	Non-Hodgkin Lymphomas	Other T and NK-cell leukemias/lymphomas	Lymphoma	C30.0-Nasal cavity	300	9719	Malignant	NK cell; natural killer cell (1995+)	Blank(s)	Blank(s)	Left - origin of primary	Pos hist AND immunophenotyping AND/OR pos genetic studies	9719/3: Extranodal NK-/T-cell lymphoma, nasal type	9719/3: Extranodal NK-/T-cell lymphoma, nasal type	9700-9719: nhl - mature t and nk-cell lymphomas	IIb3 Mature T-cell and NK-cell lymphomas	NHL - Extranodal	Blank(s)	Blank(s)	Lymphoma	63.5 Other T cell lymphomas and NK cell neoplasms	Localized	Localized	Localized only	Blank(s)	Blank(s)	0	None	None; diagnosed at autopsy	No radiation and/or cancer-directed surgery	Not recommended	Beam radiation	Yes	Blank(s)	Blank(s)
30-34 years	Male	2016	PRCDA	White	Spanish-Hispanic-Latino	Hispanic (All Races)	NHL - Extranodal	Malignant	Lymphoma	Lymphoma	2.1.7 NK/T-cell (excluded from anaplastic T-cell)	2(b)2.4 NK/T-cell lymph, nasal-type/aggres NK leuk	IIb Non-Hodgkin lymphomas (except Burkitt lymphoma)	5. All Other Cancer Types	Non-Hodgkin Lymphomas	Other T and NK-cell leukemias/lymphomas	Lymphoma	C17.1-Jejunum	171	9719	Malignant	NK cell; natural killer cell (1995+)	Blank(s)	Blank(s)	Not a paired site	Pos hist AND immunophenotyping AND/OR pos genetic studies	9719/3: Extranodal NK-/T-cell lymphoma, nasal type	9719/3: Extranodal NK-/T-cell lymphoma, nasal type	9700-9719: nhl - mature t and nk-cell lymphomas	IIb3 Mature T-cell and NK-cell lymphomas	NHL - Extranodal	Blank(s)	Blank(s)	Lymphoma	63.5 Other T cell lymphomas and NK cell neoplasms	Distant	Distant	Distant site(s)/node(s) involved	Blank(s)	Blank(s)	30	Number of regional lymph nodes removed unknown	Non-primary surgical procedure to distant lymph node(s)	No radiation and/or cancer-directed surgery	Surgery performed	None/Unknown	No/Unknown	Blank(s)	Blank(s)
30-34 years	Male	2017	PRCDA	Asian or Pacific Islander	Non-Spanish-Hispanic-Latino	Non-Hispanic Asian or Pacific Islander	NHL - Extranodal	Malignant	Lymphoma	Lymphoma	2.1.7 NK/T-cell (excluded from anaplastic T-cell)	2(b)2.4 NK/T-cell lymph, nasal-type/aggres NK leuk	IIb Non-Hodgkin lymphomas (except Burkitt lymphoma)	5. All Other Cancer Types	Non-Hodgkin Lymphomas	Other T and NK-cell leukemias/lymphomas	Lymphoma	C30.0-Nasal cavity	300	9719	Malignant	NK cell; natural killer cell (1995+)	Blank(s)	Blank(s)	Right - origin of primary	Pos hist AND immunophenotyping AND/OR pos genetic studies	9719/3: Extranodal NK-/T-cell lymphoma, nasal type	9719/3: Extranodal NK-/T-cell lymphoma, nasal type	9700-9719: nhl - mature t and nk-cell lymphomas	IIb3 Mature T-cell and NK-cell lymphomas	NHL - Extranodal	Blank(s)	Blank(s)	Lymphoma	63.5 Other T cell lymphomas and NK cell neoplasms	Distant	Distant	Distant site(s)/node(s) involved	Blank(s)	Blank(s)	0	None	None; diagnosed at autopsy	No radiation and/or cancer-directed surgery	Not recommended	None/Unknown	No/Unknown	Blank(s)	Blank(s)
55-59 years	Male	2017	PRCDA	Asian or Pacific Islander	Non-Spanish-Hispanic-Latino	Non-Hispanic Asian or Pacific Islander	NHL - Extranodal	Malignant	Lymphoma	Lymphoma	2.1.7 NK/T-cell (excluded from anaplastic T-cell)	2(b)2.4 NK/T-cell lymph, nasal-type/aggres NK leuk	IIb Non-Hodgkin lymphomas (except Burkitt lymphoma)	5. All Other Cancer Types	Non-Hodgkin Lymphomas	Other T and NK-cell leukemias/lymphomas	Lymphoma	C30.0-Nasal cavity	300	9719	Malignant	NK cell; natural killer cell (1995+)	Blank(s)	Blank(s)	Right - origin of primary	Pos hist AND immunophenotyping AND/OR pos genetic studies	9719/3: Extranodal NK-/T-cell lymphoma, nasal type	9719/3: Extranodal NK-/T-cell lymphoma, nasal type	9700-9719: nhl - mature t and nk-cell lymphomas	IIb3 Mature T-cell and NK-cell lymphomas	NHL - Extranodal	Blank(s)	Blank(s)	Lymphoma	63.5 Other T cell lymphomas and NK cell neoplasms	Distant	Distant	Distant site(s)/node(s) involved	Blank(s)	Blank(s)	40	None	None; diagnosed at autopsy	No radiation and/or cancer-directed surgery	Surgery performed	None/Unknown	Yes	Blank(s)	Blank(s)
20-24 years	Male	2017	PRCDA	Black	Non-Spanish-Hispanic-Latino	Non-Hispanic Black	NHL - Extranodal	Malignant	Lymphoma	Lymphoma	2.1.7 NK/T-cell (excluded from anaplastic T-cell)	2(b)2.4 NK/T-cell lymph, nasal-type/aggres NK leuk	IIb Non-Hodgkin lymphomas (except Burkitt lymphoma)	5. All Other Cancer Types	Non-Hodgkin Lymphomas	Other T and NK-cell leukemias/lymphomas	Lymphoma	C11.9-Nasopharynx, NOS	119	9719	Malignant	NK cell; natural killer cell (1995+)	Blank(s)	Blank(s)	Not a paired site	Pos hist AND immunophenotyping AND/OR pos genetic studies	9719/3: Extranodal NK-/T-cell lymphoma, nasal type	9719/3: Extranodal NK-/T-cell lymphoma, nasal type	9700-9719: nhl - mature t and nk-cell lymphomas	IIb3 Mature T-cell and NK-cell lymphomas	NHL - Extranodal	Blank(s)	Blank(s)	Lymphoma	63.5 Other T cell lymphomas and NK cell neoplasms	Distant	Distant	Distant site(s)/node(s) involved	Blank(s)	Blank(s)	0	None	None; diagnosed at autopsy	No radiation and/or cancer-directed surgery	Not recommended	Beam radiation	Yes	Blank(s)	Blank(s)
55-59 years	Female	2019	PRCDA	White	Non-Spanish-Hispanic-Latino	Non-Hispanic White	NHL - Extranodal	Malignant	Blank(s)	Lymphoma	2.1.7 NK/T-cell (excluded from anaplastic T-cell)	2(b)2.4 NK/T-cell lymph, nasal-type/aggres NK leuk	IIb Non-Hodgkin lymphomas (except Burkitt lymphoma)	5. All Other Cancer Types	Non-Hodgkin Lymphomas	Other T and NK-cell leukemias/lymphomas	Lymphoma	C30.0-Nasal cavity	300	9719	Malignant	Unknown	8	8	Right - origin of primary	Pos hist AND immunophenotyping AND/OR pos genetic studies	9719/3: Extranodal NK-/T-cell lymphoma, nasal type	9719/3: Extranodal NK-/T-cell lymphoma, nasal type	9700-9719: nhl - mature t and nk-cell lymphomas	IIb3 Mature T-cell and NK-cell lymphomas	NHL - Extranodal	Lymphoma	Non-Hodgkin Lymphomas: Peripheral T-cell Lymphoma	Lymphoma	63.5 Other T cell lymphomas and NK cell neoplasms	Regional	Blank(s)	Blank(s)	Blank(s)	Blank(s)	0	None	None; diagnosed at autopsy	No radiation and/or cancer-directed surgery	Not recommended	Beam radiation	Yes	Blank(s)	Blank(s)
60-64 years	Male	2018	PRCDA	White	Non-Spanish-Hispanic-Latino	Non-Hispanic White	NHL - Extranodal	Malignant	Blank(s)	Lymphoma	2.1.7 NK/T-cell (excluded from anaplastic T-cell)	2(b)2.4 NK/T-cell lymph, nasal-type/aggres NK leuk	IIb Non-Hodgkin lymphomas (except Burkitt lymphoma)	5. All Other Cancer Types	Non-Hodgkin Lymphomas	Other T and NK-cell leukemias/lymphomas	Lymphoma	C30.0-Nasal cavity	300	9719	Malignant	Unknown	8	8	Left - origin of primary	Pos hist AND immunophenotyping AND/OR pos genetic studies	9719/3: Extranodal NK-/T-cell lymphoma, nasal type	9719/3: Extranodal NK-/T-cell lymphoma, nasal type	9700-9719: nhl - mature t and nk-cell lymphomas	IIb3 Mature T-cell and NK-cell lymphomas	NHL - Extranodal	Lymphoma	Non-Hodgkin Lymphomas: Peripheral T-cell Lymphoma	Lymphoma	63.5 Other T cell lymphomas and NK cell neoplasms	Localized	Blank(s)	Blank(s)	Blank(s)	Blank(s)	0	None	None; diagnosed at autopsy	No radiation and/or cancer-directed surgery	Not recommended	Beam radiation	Yes	Blank(s)	Blank(s)
30-34 years	Female	2018	PRCDA	Black	Non-Spanish-Hispanic-Latino	Non-Hispanic Black	NHL - Extranodal	Malignant	Blank(s)	Lymphoma	2.1.7 NK/T-cell (excluded from anaplastic T-cell)	2(b)2.4 NK/T-cell lymph, nasal-type/aggres NK leuk	IIb Non-Hodgkin lymphomas (except Burkitt lymphoma)	5. All Other Cancer Types	Non-Hodgkin Lymphomas	Other T and NK-cell leukemias/lymphomas	Lymphoma	C30.0-Nasal cavity	300	9719	Malignant	Unknown	8	8	Not a paired site	Pos hist AND immunophenotyping AND/OR pos genetic studies	9719/3: Extranodal NK-/T-cell lymphoma, nasal type	9719/3: Extranodal NK-/T-cell lymphoma, nasal type	9700-9719: nhl - mature t and nk-cell lymphomas	IIb3 Mature T-cell and NK-cell lymphomas	NHL - Extranodal	Lymphoma	Non-Hodgkin Lymphomas: Peripheral T-cell Lymphoma	Lymphoma	63.5 Other T cell lymphomas and NK cell neoplasms	Distant	Blank(s)	Blank(s)	Blank(s)	Blank(s)	0	None	None; diagnosed at autopsy	No radiation and/or cancer-directed surgery	Not recommended	None/Unknown	Yes	Blank(s)	Blank(s)
80-84 years	Female	2018	PRCDA	White	Non-Spanish-Hispanic-Latino	Non-Hispanic White	NHL - Extranodal	Malignant	Blank(s)	Lymphoma	2.1.7 NK/T-cell (excluded from anaplastic T-cell)	2(b)2.4 NK/T-cell lymph, nasal-type/aggres NK leuk	IIb Non-Hodgkin lymphomas (except Burkitt lymphoma)	5. All Other Cancer Types	Non-Hodgkin Lymphomas	Other T and NK-cell leukemias/lymphomas	Lymphoma	C30.0-Nasal cavity	300	9719	Malignant	Unknown	8	8	Right - origin of primary	Pos hist AND immunophenotyping AND/OR pos genetic studies	9719/3: Extranodal NK-/T-cell lymphoma, nasal type	9719/3: Extranodal NK-/T-cell lymphoma, nasal type	9700-9719: nhl - mature t and nk-cell lymphomas	IIb3 Mature T-cell and NK-cell lymphomas	NHL - Extranodal	Lymphoma	Non-Hodgkin Lymphomas: Peripheral T-cell Lymphoma	Lymphoma	63.5 Other T cell lymphomas and NK cell neoplasms	Localized	Blank(s)	Blank(s)	Blank(s)	Blank(s)	0	None	None; diagnosed at autopsy	No radiation and/or cancer-directed surgery	Not recommended	Beam radiation	No/Unknown	Blank(s)	Blank(s)
55-59 years	Male	2018	PRCDA	White	Non-Spanish-Hispanic-Latino	Non-Hispanic White	NHL - Extranodal	Malignant	Blank(s)	Lymphoma	2.1.7 NK/T-cell (excluded from anaplastic T-cell)	2(b)2.4 NK/T-cell lymph, nasal-type/aggres NK leuk	IIb Non-Hodgkin lymphomas (except Burkitt lymphoma)	5. All Other Cancer Types	Non-Hodgkin Lymphomas	Other T and NK-cell leukemias/lymphomas	Lymphoma	C30.0-Nasal cavity	300	9719	Malignant	Unknown	8	8	Not a paired site	Positive histology	9719/3: Extranodal NK-/T-cell lymphoma, nasal type	9719/3: Extranodal NK-/T-cell lymphoma, nasal type	9700-9719: nhl - mature t and nk-cell lymphomas	IIb3 Mature T-cell and NK-cell lymphomas	NHL - Extranodal	Lymphoma	Non-Hodgkin Lymphomas: Peripheral T-cell Lymphoma	Lymphoma	63.5 Other T cell lymphomas and NK cell neoplasms	Localized	Blank(s)	Blank(s)	Blank(s)	Blank(s)	0	None	None; diagnosed at autopsy	No radiation and/or cancer-directed surgery	Not recommended	Beam radiation	Yes	Blank(s)	Blank(s)
70-74 years	Female	2019	PRCDA	White	Non-Spanish-Hispanic-Latino	Non-Hispanic White	NHL - Extranodal	Malignant	Blank(s)	Lymphoma	2.1.7 NK/T-cell (excluded from anaplastic T-cell)	2(b)2.4 NK/T-cell lymph, nasal-type/aggres NK leuk	IIb Non-Hodgkin lymphomas (except Burkitt lymphoma)	5. All Other Cancer Types	Non-Hodgkin Lymphomas	Other T and NK-cell leukemias/lymphomas	Lymphoma	C30.0-Nasal cavity	300	9719	Malignant	Unknown	8	8	Right - origin of primary	Positive histology	9719/3: Extranodal NK-/T-cell lymphoma, nasal type	9719/3: Extranodal NK-/T-cell lymphoma, nasal type	9700-9719: nhl - mature t and nk-cell lymphomas	IIb3 Mature T-cell and NK-cell lymphomas	NHL - Extranodal	Lymphoma	Non-Hodgkin Lymphomas: Peripheral T-cell Lymphoma	Lymphoma	63.5 Other T cell lymphomas and NK cell neoplasms	Localized	Blank(s)	Blank(s)	Blank(s)	Blank(s)	0	None	None; diagnosed at autopsy	No radiation and/or cancer-directed surgery	Not recommended	None/Unknown	No/Unknown	Blank(s)	Blank(s)
30-34 years	Male	2019	PRCDA	Asian or Pacific Islander	Non-Spanish-Hispanic-Latino	Non-Hispanic Asian or Pacific Islander	NHL - Extranodal	Malignant	Blank(s)	Lymphoma	2.1.7 NK/T-cell (excluded from anaplastic T-cell)	2(b)2.4 NK/T-cell lymph, nasal-type/aggres NK leuk	IIb Non-Hodgkin lymphomas (except Burkitt lymphoma)	5. All Other Cancer Types	Non-Hodgkin Lymphomas	Other T and NK-cell leukemias/lymphomas	Lymphoma	C30.0-Nasal cavity	300	9719	Malignant	Unknown	8	8	Left - origin of primary	Pos hist AND immunophenotyping AND/OR pos genetic studies	9719/3: Extranodal NK-/T-cell lymphoma, nasal type	9719/3: Extranodal NK-/T-cell lymphoma, nasal type	9700-9719: nhl - mature t and nk-cell lymphomas	IIb3 Mature T-cell and NK-cell lymphomas	NHL - Extranodal	Lymphoma	Non-Hodgkin Lymphomas: Peripheral T-cell Lymphoma	Lymphoma	63.5 Other T cell lymphomas and NK cell neoplasms	Localized	Blank(s)	Blank(s)	Blank(s)	Blank(s)	20	None	None; diagnosed at autopsy	Radiation after surgery	Surgery performed	Beam radiation	Yes	Blank(s)	Blank(s)
45-49 years	Male	2019	PRCDA	White	Non-Spanish-Hispanic-Latino	Non-Hispanic White	NHL - Extranodal	Malignant	Blank(s)	Lymphoma	2.1.7 NK/T-cell (excluded from anaplastic T-cell)	2(b)2.4 NK/T-cell lymph, nasal-type/aggres NK leuk	IIb Non-Hodgkin lymphomas (except Burkitt lymphoma)	5. All Other Cancer Types	Non-Hodgkin Lymphomas	Other T and NK-cell leukemias/lymphomas	Lymphoma	C30.0-Nasal cavity	300	9719	Malignant	Unknown	8	8	Not a paired site	Pos hist AND immunophenotyping AND/OR pos genetic studies	9719/3: Extranodal NK-/T-cell lymphoma, nasal type	9719/3: Extranodal NK-/T-cell lymphoma, nasal type	9700-9719: nhl - mature t and nk-cell lymphomas	IIb3 Mature T-cell and NK-cell lymphomas	NHL - Extranodal	Lymphoma	Non-Hodgkin Lymphomas: Peripheral T-cell Lymphoma	Lymphoma	63.5 Other T cell lymphomas and NK cell neoplasms	Localized	Blank(s)	Blank(s)	Blank(s)	Blank(s)	0	None	None; diagnosed at autopsy	No radiation and/or cancer-directed surgery	Not recommended	Beam radiation	Yes	Blank(s)	Blank(s)
55-59 years	Male	2019	PRCDA	White	Non-Spanish-Hispanic-Latino	Non-Hispanic White	NHL - Nodal	Malignant	Blank(s)	Lymphoma	2.1.7 NK/T-cell (excluded from anaplastic T-cell)	2(b)2.4 NK/T-cell lymph, nasal-type/aggres NK leuk	IIb Non-Hodgkin lymphomas (except Burkitt lymphoma)	5. All Other Cancer Types	Non-Hodgkin Lymphomas	Other T and NK-cell leukemias/lymphomas	Lymphoma	C14.2-Waldeyers ring	142	9719	Malignant	Unknown	8	8	Not a paired site	Pos hist AND immunophenotyping AND/OR pos genetic studies	9719/3: Extranodal NK-/T-cell lymphoma, nasal type	9719/3: Extranodal NK-/T-cell lymphoma, nasal type	9700-9719: nhl - mature t and nk-cell lymphomas	IIb3 Mature T-cell and NK-cell lymphomas	NHL - Nodal	Lymphoma	Non-Hodgkin Lymphomas: Peripheral T-cell Lymphoma	Lymphoma	63.5 Other T cell lymphomas and NK cell neoplasms	Localized	Blank(s)	Blank(s)	Blank(s)	Blank(s)	0	Unknown or not applicable	None; diagnosed at autopsy	No radiation and/or cancer-directed surgery	Not recommended	Beam radiation	Yes	Blank(s)	Blank(s)
55-59 years	Male	2019	PRCDA	White	Non-Spanish-Hispanic-Latino	Non-Hispanic White	NHL - Extranodal	Malignant	Blank(s)	Lymphoma	2.1.7 NK/T-cell (excluded from anaplastic T-cell)	2(b)2.4 NK/T-cell lymph, nasal-type/aggres NK leuk	IIb Non-Hodgkin lymphomas (except Burkitt lymphoma)	5. All Other Cancer Types	Non-Hodgkin Lymphomas	Other T and NK-cell leukemias/lymphomas	Lymphoma	C30.0-Nasal cavity	300	9719	Malignant	Unknown	8	8	Left - origin of primary	Pos hist AND immunophenotyping AND/OR pos genetic studies	9719/3: Extranodal NK-/T-cell lymphoma, nasal type	9719/3: Extranodal NK-/T-cell lymphoma, nasal type	9700-9719: nhl - mature t and nk-cell lymphomas	IIb3 Mature T-cell and NK-cell lymphomas	NHL - Extranodal	Lymphoma	Non-Hodgkin Lymphomas: Peripheral T-cell Lymphoma	Lymphoma	63.5 Other T cell lymphomas and NK cell neoplasms	Localized	Blank(s)	Blank(s)	Blank(s)	Blank(s)	0	None	None; diagnosed at autopsy	No radiation and/or cancer-directed surgery	Not recommended	Beam radiation	Yes	Blank(s)	Blank(s)
70-74 years	Male	2020	PRCDA	White	Non-Spanish-Hispanic-Latino	Non-Hispanic White	NHL - Extranodal	Malignant	Blank(s)	Lymphoma	2.1.7 NK/T-cell (excluded from anaplastic T-cell)	2(b)2.4 NK/T-cell lymph, nasal-type/aggres NK leuk	IIb Non-Hodgkin lymphomas (except Burkitt lymphoma)	5. All Other Cancer Types	Non-Hodgkin Lymphomas	Other T and NK-cell leukemias/lymphomas	Lymphoma	C30.0-Nasal cavity	300	9719	Malignant	Unknown	8	8	Not a paired site	Positive histology	9719/3: Extranodal NK-/T-cell lymphoma, nasal type	9719/3: Extranodal NK-/T-cell lymphoma, nasal type	9700-9719: nhl - mature t and nk-cell lymphomas	IIb3 Mature T-cell and NK-cell lymphomas	NHL - Extranodal	Lymphoma	Non-Hodgkin Lymphomas: Peripheral T-cell Lymphoma	Lymphoma	63.5 Other T cell lymphomas and NK cell neoplasms	Localized	Blank(s)	Blank(s)	Blank(s)	Blank(s)	0	None	None; diagnosed at autopsy	No radiation and/or cancer-directed surgery	Not recommended	Beam radiation	Yes	Blank(s)	Blank(s)
35-39 years	Female	2020	PRCDA	White	Spanish-Hispanic-Latino	Hispanic (All Races)	NHL - Extranodal	Malignant	Blank(s)	Lymphoma	2.1.7 NK/T-cell (excluded from anaplastic T-cell)	2(b)2.4 NK/T-cell lymph, nasal-type/aggres NK leuk	IIb Non-Hodgkin lymphomas (except Burkitt lymphoma)	5. All Other Cancer Types	Non-Hodgkin Lymphomas	Other T and NK-cell leukemias/lymphomas	Lymphoma	C30.0-Nasal cavity	300	9719	Malignant	Unknown	8	8	Bilateral, single primary	Positive histology	9719/3: Extranodal NK-/T-cell lymphoma, nasal type	9719/3: Extranodal NK-/T-cell lymphoma, nasal type	9700-9719: nhl - mature t and nk-cell lymphomas	IIb3 Mature T-cell and NK-cell lymphomas	NHL - Extranodal	Lymphoma	Non-Hodgkin Lymphomas: Peripheral T-cell Lymphoma	Lymphoma	63.5 Other T cell lymphomas and NK cell neoplasms	Localized	Blank(s)	Blank(s)	Blank(s)	Blank(s)	30	None	None; diagnosed at autopsy	Radiation after surgery	Surgery performed	Beam radiation	Yes	Blank(s)	Blank(s)
35-39 years	Male	2020	PRCDA	White	Spanish-Hispanic-Latino	Hispanic (All Races)	NHL - Extranodal	Malignant	Blank(s)	Lymphoma	2.1.7 NK/T-cell (excluded from anaplastic T-cell)	2(b)2.4 NK/T-cell lymph, nasal-type/aggres NK leuk	IIb Non-Hodgkin lymphomas (except Burkitt lymphoma)	5. All Other Cancer Types	Non-Hodgkin Lymphomas	Other T and NK-cell leukemias/lymphomas	Lymphoma	C30.0-Nasal cavity	300	9719	Malignant	Unknown	8	8	Not a paired site	Positive histology	9719/3: Extranodal NK-/T-cell lymphoma, nasal type	9719/3: Extranodal NK-/T-cell lymphoma, nasal type	9700-9719: nhl - mature t and nk-cell lymphomas	IIb3 Mature T-cell and NK-cell lymphomas	NHL - Extranodal	Lymphoma	Non-Hodgkin Lymphomas: Peripheral T-cell Lymphoma	Lymphoma	63.5 Other T cell lymphomas and NK cell neoplasms	Distant	Blank(s)	Blank(s)	Blank(s)	Blank(s)	0	Unknown or not applicable	None; diagnosed at autopsy	No radiation and/or cancer-directed surgery	Not recommended	None/Unknown	Yes	Blank(s)	Blank(s)
70-74 years	Female	2020	PRCDA	White	Non-Spanish-Hispanic-Latino	Non-Hispanic White	NHL - Extranodal	Malignant	Blank(s)	Lymphoma	2.1.7 NK/T-cell (excluded from anaplastic T-cell)	2(b)2.4 NK/T-cell lymph, nasal-type/aggres NK leuk	IIb Non-Hodgkin lymphomas (except Burkitt lymphoma)	5. All Other Cancer Types	Non-Hodgkin Lymphomas	Other T and NK-cell leukemias/lymphomas	Lymphoma	C30.0-Nasal cavity	300	9719	Malignant	Unknown	8	8	Not a paired site	Pos hist AND immunophenotyping AND/OR pos genetic studies	9719/3: Extranodal NK-/T-cell lymphoma, nasal type	9719/3: Extranodal NK-/T-cell lymphoma, nasal type	9700-9719: nhl - mature t and nk-cell lymphomas	IIb3 Mature T-cell and NK-cell lymphomas	NHL - Extranodal	Lymphoma	Non-Hodgkin Lymphomas: Peripheral T-cell Lymphoma	Lymphoma	63.5 Other T cell lymphomas and NK cell neoplasms	Localized	Blank(s)	Blank(s)	Blank(s)	Blank(s)	0	Unknown or not applicable	None; diagnosed at autopsy	No radiation and/or cancer-directed surgery	Not recommended	Beam radiation	Yes	Blank(s)	Blank(s)
30-34 years	Male	2001	PRCDA	White	Non-Spanish-Hispanic-Latino	Non-Hispanic White	NHL - Extranodal	Malignant	Lymphoma	Lymphoma	2.1.7 NK/T-cell (excluded from anaplastic T-cell)	2(b)2.4 NK/T-cell lymph, nasal-type/aggres NK leuk	IIb Non-Hodgkin lymphomas (except Burkitt lymphoma)	5. All Other Cancer Types	Non-Hodgkin Lymphomas	Other T and NK-cell leukemias/lymphomas	Lymphoma	C17.9-Small intestine, NOS	179	9719	Malignant	NK cell; natural killer cell (1995+)	Blank(s)	Blank(s)	Not a paired site	Positive histology	9719/3: Extranodal NK-/T-cell lymphoma, nasal type	9719/3: Extranodal NK-/T-cell lymphoma, nasal type	9700-9719: nhl - mature t and nk-cell lymphomas	IIb3 Mature T-cell and NK-cell lymphomas	NHL - Extranodal	Blank(s)	Blank(s)	Blank(s)	63.5 Other T cell lymphomas and NK cell neoplasms	Blank(s)	Distant	Blank(s)	Unstaged	Stage IV	30	Blank(s)	Blank(s)	No radiation and/or cancer-directed surgery	Surgery performed	None/Unknown	Yes	0	0
35-39 years	Male	2016	PRCDA	White	Non-Spanish-Hispanic-Latino	Non-Hispanic White	NHL - Extranodal	Malignant	Lymphoma	Lymphoma	2.1.7 NK/T-cell (excluded from anaplastic T-cell)	2(b)2.4 NK/T-cell lymph, nasal-type/aggres NK leuk	IIb Non-Hodgkin lymphomas (except Burkitt lymphoma)	5. All Other Cancer Types	Non-Hodgkin Lymphomas	Other T and NK-cell leukemias/lymphomas	Lymphoma	C11.9-Nasopharynx, NOS	119	9719	Malignant	NK cell; natural killer cell (1995+)	Blank(s)	Blank(s)	Not a paired site	Pos hist AND immunophenotyping AND/OR pos genetic studies	9719/3: Extranodal NK-/T-cell lymphoma, nasal type	9719/3: Extranodal NK-/T-cell lymphoma, nasal type	9700-9719: nhl - mature t and nk-cell lymphomas	IIb3 Mature T-cell and NK-cell lymphomas	NHL - Extranodal	Blank(s)	Blank(s)	Lymphoma	63.5 Other T cell lymphomas and NK cell neoplasms	Regional	Regional	Regional, NOS	Blank(s)	Blank(s)	0	None	None; diagnosed at autopsy	No radiation and/or cancer-directed surgery	Not recommended	Beam radiation	Yes	Blank(s)	Blank(s)
25-29 years	Male	2005	PRCDA	White	Spanish-Hispanic-Latino	Hispanic (All Races)	NHL - Extranodal	Malignant	Lymphoma	Lymphoma	2.1.7 NK/T-cell (excluded from anaplastic T-cell)	2(b)2.4 NK/T-cell lymph, nasal-type/aggres NK leuk	IIb Non-Hodgkin lymphomas (except Burkitt lymphoma)	5. All Other Cancer Types	Non-Hodgkin Lymphomas	Other T and NK-cell leukemias/lymphomas	Lymphoma	C30.0-Nasal cavity	300	9719	Malignant	T-cell	Blank(s)	Blank(s)	Bilateral, single primary	Positive histology	9719/3: Extranodal NK-/T-cell lymphoma, nasal type	9719/3: Extranodal NK-/T-cell lymphoma, nasal type	9700-9719: nhl - mature t and nk-cell lymphomas	IIb3 Mature T-cell and NK-cell lymphomas	NHL - Extranodal	Blank(s)	Blank(s)	Blank(s)	63.5 Other T cell lymphomas and NK cell neoplasms	Localized	Localized	Localized only	Unstaged	Stage I	0	Unknown or not applicable	None; diagnosed at autopsy	No radiation and/or cancer-directed surgery	Not recommended	Beam radiation	Yes	Blank(s)	Blank(s)
20-24 years	Male	2005	PRCDA	White	Spanish-Hispanic-Latino	Hispanic (All Races)	NHL - Extranodal	Malignant	Lymphoma	Lymphoma	2.1.7 NK/T-cell (excluded from anaplastic T-cell)	2(b)2.4 NK/T-cell lymph, nasal-type/aggres NK leuk	IIb Non-Hodgkin lymphomas (except Burkitt lymphoma)	5. All Other Cancer Types	Non-Hodgkin Lymphomas	Other T and NK-cell leukemias/lymphomas	Lymphoma	C31.9-Accessory sinus, NOS	319	9719	Malignant	NK cell; natural killer cell (1995+)	Blank(s)	Blank(s)	Not a paired site	Positive histology	9719/3: Extranodal NK-/T-cell lymphoma, nasal type	9719/3: Extranodal NK-/T-cell lymphoma, nasal type	9700-9719: nhl - mature t and nk-cell lymphomas	IIb3 Mature T-cell and NK-cell lymphomas	NHL - Extranodal	Blank(s)	Blank(s)	Blank(s)	63.5 Other T cell lymphomas and NK cell neoplasms	Distant	Distant	Distant site(s)/node(s) involved	Unstaged	Stage IV	27	Unknown or not applicable	None; diagnosed at autopsy	Radiation after surgery	Surgery performed	Beam radiation	Yes	Blank(s)	Blank(s)
50-54 years	Female	2005	PRCDA	White	Non-Spanish-Hispanic-Latino	Non-Hispanic White	NHL - Extranodal	Malignant	Lymphoma	Lymphoma	2.1.7 NK/T-cell (excluded from anaplastic T-cell)	2(b)2.4 NK/T-cell lymph, nasal-type/aggres NK leuk	IIb Non-Hodgkin lymphomas (except Burkitt lymphoma)	5. All Other Cancer Types	Non-Hodgkin Lymphomas	Other T and NK-cell leukemias/lymphomas	Lymphoma	C11.9-Nasopharynx, NOS	119	9719	Malignant	T-cell	Blank(s)	Blank(s)	Not a paired site	Clinical diagnosis only	9719/3: Extranodal NK-/T-cell lymphoma, nasal type	9719/3: Extranodal NK-/T-cell lymphoma, nasal type	9700-9719: nhl - mature t and nk-cell lymphomas	IIb3 Mature T-cell and NK-cell lymphomas	NHL - Extranodal	Blank(s)	Blank(s)	Blank(s)	63.5 Other T cell lymphomas and NK cell neoplasms	Regional	Regional	Regional, NOS	Unstaged	Stage II	0	Unknown or not applicable	None; diagnosed at autopsy	No radiation and/or cancer-directed surgery	Not recommended	Beam radiation	Yes	Blank(s)	Blank(s)
15-19 years	Male	2009	PRCDA	White	Non-Spanish-Hispanic-Latino	Non-Hispanic White	NHL - Extranodal	Malignant	Lymphoma	Lymphoma	2.1.7 NK/T-cell (excluded from anaplastic T-cell)	2(b)2.4 NK/T-cell lymph, nasal-type/aggres NK leuk	IIb Non-Hodgkin lymphomas (except Burkitt lymphoma)	5. All Other Cancer Types	Non-Hodgkin Lymphomas	Other T and NK-cell leukemias/lymphomas	Lymphoma	C44.7-Skin of lower limb and hip	447	9719	Malignant	T-cell	Blank(s)	Blank(s)	Left - origin of primary	Positive histology	9719/3: Extranodal NK-/T-cell lymphoma, nasal type	9719/3: Extranodal NK-/T-cell lymphoma, nasal type	9700-9719: nhl - mature t and nk-cell lymphomas	IIb3 Mature T-cell and NK-cell lymphomas	NHL - Extranodal	Blank(s)	Blank(s)	Blank(s)	63.5 Other T cell lymphomas and NK cell neoplasms	Distant	Distant	Distant site(s)/node(s) involved	Unstaged	Stage IV	0	Unknown or not applicable	None; diagnosed at autopsy	No radiation and/or cancer-directed surgery	Not recommended	None/Unknown	Yes	Blank(s)	Blank(s)
50-54 years	Male	2008	PRCDA	White	Non-Spanish-Hispanic-Latino	Non-Hispanic White	NHL - Extranodal	Malignant	Lymphoma	Lymphoma	2.1.7 NK/T-cell (excluded from anaplastic T-cell)	2(b)2.4 NK/T-cell lymph, nasal-type/aggres NK leuk	IIb Non-Hodgkin lymphomas (except Burkitt lymphoma)	5. All Other Cancer Types	Non-Hodgkin Lymphomas	Other T and NK-cell leukemias/lymphomas	Lymphoma	C30.0-Nasal cavity	300	9719	Malignant	NK cell; natural killer cell (1995+)	Blank(s)	Blank(s)	Left - origin of primary	Positive histology	9719/3: Extranodal NK-/T-cell lymphoma, nasal type	9719/3: Extranodal NK-/T-cell lymphoma, nasal type	9700-9719: nhl - mature t and nk-cell lymphomas	IIb3 Mature T-cell and NK-cell lymphomas	NHL - Extranodal	Blank(s)	Blank(s)	Blank(s)	63.5 Other T cell lymphomas and NK cell neoplasms	Localized	Localized	Localized only	Unstaged	Stage I	0	Unknown or not applicable	None; diagnosed at autopsy	No radiation and/or cancer-directed surgery	Not recommended	Beam radiation	No/Unknown	Blank(s)	Blank(s)
40-44 years	Male	2008	Not PRCDA	White	Non-Spanish-Hispanic-Latino	Non-Hispanic White	NHL - Extranodal	Malignant	Lymphoma	Lymphoma	2.1.7 NK/T-cell (excluded from anaplastic T-cell)	2(b)2.4 NK/T-cell lymph, nasal-type/aggres NK leuk	IIb Non-Hodgkin lymphomas (except Burkitt lymphoma)	5. All Other Cancer Types	Non-Hodgkin Lymphomas	Other T and NK-cell leukemias/lymphomas	Lymphoma	C44.5-Skin of trunk	445	9719	Malignant	NK cell; natural killer cell (1995+)	Blank(s)	Blank(s)	Right - origin of primary	Positive histology	9719/3: Extranodal NK-/T-cell lymphoma, nasal type	9719/3: Extranodal NK-/T-cell lymphoma, nasal type	9700-9719: nhl - mature t and nk-cell lymphomas	IIb3 Mature T-cell and NK-cell lymphomas	NHL - Extranodal	Blank(s)	Blank(s)	Blank(s)	63.5 Other T cell lymphomas and NK cell neoplasms	Distant	Distant	Distant site(s)/node(s) involved	Unstaged	Stage IV	27	Unknown or not applicable	None; diagnosed at autopsy	No radiation and/or cancer-directed surgery	Surgery performed	None/Unknown	Yes	Blank(s)	Blank(s)
45-49 years	Female	2011	PRCDA	White	Spanish-Hispanic-Latino	Hispanic (All Races)	NHL - Extranodal	Malignant	Lymphoma	Lymphoma	2.1.7 NK/T-cell (excluded from anaplastic T-cell)	2(b)2.4 NK/T-cell lymph, nasal-type/aggres NK leuk	IIb Non-Hodgkin lymphomas (except Burkitt lymphoma)	5. All Other Cancer Types	Non-Hodgkin Lymphomas	Other T and NK-cell leukemias/lymphomas	Lymphoma	C30.0-Nasal cavity	300	9719	Malignant	NK cell; natural killer cell (1995+)	Blank(s)	Blank(s)	Not a paired site	Positive histology	9719/3: Extranodal NK-/T-cell lymphoma, nasal type	9719/3: Extranodal NK-/T-cell lymphoma, nasal type	9700-9719: nhl - mature t and nk-cell lymphomas	IIb3 Mature T-cell and NK-cell lymphomas	NHL - Extranodal	Blank(s)	Blank(s)	Lymphoma	63.5 Other T cell lymphomas and NK cell neoplasms	Localized	Localized	Localized only	Unstaged	Stage I	27	Unknown or not applicable	None; diagnosed at autopsy	No radiation and/or cancer-directed surgery	Surgery performed	None/Unknown	No/Unknown	Blank(s)	Blank(s)
25-29 years	Male	2011	PRCDA	White	Spanish-Hispanic-Latino	Hispanic (All Races)	NHL - Nodal	Malignant	Lymphoma	Lymphoma	2.1.7 NK/T-cell (excluded from anaplastic T-cell)	2(b)2.4 NK/T-cell lymph, nasal-type/aggres NK leuk	IIb Non-Hodgkin lymphomas (except Burkitt lymphoma)	5. All Other Cancer Types	Non-Hodgkin Lymphomas	Other T and NK-cell leukemias/lymphomas	Lymphoma	C77.9-Lymph node, NOS	779	9719	Malignant	NK cell; natural killer cell (1995+)	Blank(s)	Blank(s)	Not a paired site	Pos hist AND immunophenotyping AND/OR pos genetic studies	9719/3: Extranodal NK-/T-cell lymphoma, nasal type	9719/3: Extranodal NK-/T-cell lymphoma, nasal type	9700-9719: nhl - mature t and nk-cell lymphomas	IIb3 Mature T-cell and NK-cell lymphomas	NHL - Nodal	Blank(s)	Blank(s)	Lymphoma	63.5 Other T cell lymphomas and NK cell neoplasms	Distant	Distant	Distant site(s)/node(s) involved	Unstaged	Stage IV	0	Unknown or not applicable	None; diagnosed at autopsy	No radiation and/or cancer-directed surgery	Not recommended	Beam radiation	Yes	Blank(s)	Blank(s)
55-59 years	Male	2013	PRCDA	White	Non-Spanish-Hispanic-Latino	Non-Hispanic White	NHL - Extranodal	Malignant	Lymphoma	Lymphoma	2.1.7 NK/T-cell (excluded from anaplastic T-cell)	2(b)2.4 NK/T-cell lymph, nasal-type/aggres NK leuk	IIb Non-Hodgkin lymphomas (except Burkitt lymphoma)	5. All Other Cancer Types	Non-Hodgkin Lymphomas	Other T and NK-cell leukemias/lymphomas	Lymphoma	C31.9-Accessory sinus, NOS	319	9719	Malignant	NK cell; natural killer cell (1995+)	Blank(s)	Blank(s)	Not a paired site	Positive histology	9719/3: Extranodal NK-/T-cell lymphoma, nasal type	9719/3: Extranodal NK-/T-cell lymphoma, nasal type	9700-9719: nhl - mature t and nk-cell lymphomas	IIb3 Mature T-cell and NK-cell lymphomas	NHL - Extranodal	Blank(s)	Blank(s)	Lymphoma	63.5 Other T cell lymphomas and NK cell neoplasms	Localized	Localized	Localized only	Unstaged	Stage I	25	None	None; diagnosed at autopsy	Radiation after surgery	Surgery performed	Beam radiation	Yes	Blank(s)	Blank(s)
30-34 years	Male	2014	PRCDA	White	Spanish-Hispanic-Latino	Hispanic (All Races)	NHL - Extranodal	Malignant	Lymphoma	Lymphoma	2.1.7 NK/T-cell (excluded from anaplastic T-cell)	2(b)2.4 NK/T-cell lymph, nasal-type/aggres NK leuk	IIb Non-Hodgkin lymphomas (except Burkitt lymphoma)	5. All Other Cancer Types	Non-Hodgkin Lymphomas	Other T and NK-cell leukemias/lymphomas	Lymphoma	C05.1-Soft palate, NOS	51	9719	Malignant	NK cell; natural killer cell (1995+)	Blank(s)	Blank(s)	Not a paired site	Positive histology	9719/3: Extranodal NK-/T-cell lymphoma, nasal type	9719/3: Extranodal NK-/T-cell lymphoma, nasal type	9700-9719: nhl - mature t and nk-cell lymphomas	IIb3 Mature T-cell and NK-cell lymphomas	NHL - Extranodal	Blank(s)	Blank(s)	Lymphoma	63.5 Other T cell lymphomas and NK cell neoplasms	Regional	Regional	Regional, NOS	Unstaged	Stage II	0	None	None; diagnosed at autopsy	No radiation and/or cancer-directed surgery	Not recommended	Beam radiation	Yes	Blank(s)	Blank(s)
80-84 years	Female	2015	PRCDA	White	Non-Spanish-Hispanic-Latino	Non-Hispanic White	NHL - Extranodal	Malignant	Lymphoma	Lymphoma	2.1.7 NK/T-cell (excluded from anaplastic T-cell)	2(b)2.4 NK/T-cell lymph, nasal-type/aggres NK leuk	IIb Non-Hodgkin lymphomas (except Burkitt lymphoma)	5. All Other Cancer Types	Non-Hodgkin Lymphomas	Other T and NK-cell leukemias/lymphomas	Lymphoma	C30.0-Nasal cavity	300	9719	Malignant	NK cell; natural killer cell (1995+)	Blank(s)	Blank(s)	Not a paired site	Pos hist AND immunophenotyping AND/OR pos genetic studies	9719/3: Extranodal NK-/T-cell lymphoma, nasal type	9719/3: Extranodal NK-/T-cell lymphoma, nasal type	9700-9719: nhl - mature t and nk-cell lymphomas	IIb3 Mature T-cell and NK-cell lymphomas	NHL - Extranodal	Blank(s)	Blank(s)	Lymphoma	63.5 Other T cell lymphomas and NK cell neoplasms	Distant	Distant	Distant site(s)/node(s) involved	Unstaged	Stage IV	26	None	None; diagnosed at autopsy	No radiation and/or cancer-directed surgery	Surgery performed	Refused (1988+)	No/Unknown	Blank(s)	Blank(s)
25-29 years	Male	2016	Not PRCDA	White	Spanish-Hispanic-Latino	Hispanic (All Races)	NHL - Extranodal	Malignant	Lymphoma	Lymphoma	2.1.7 NK/T-cell (excluded from anaplastic T-cell)	2(b)2.4 NK/T-cell lymph, nasal-type/aggres NK leuk	IIb Non-Hodgkin lymphomas (except Burkitt lymphoma)	5. All Other Cancer Types	Non-Hodgkin Lymphomas	Other T and NK-cell leukemias/lymphomas	Lymphoma	C05.9-Palate, NOS	59	9719	Malignant	NK cell; natural killer cell (1995+)	Blank(s)	Blank(s)	Not a paired site	Pos hist AND immunophenotyping AND/OR pos genetic studies	9719/3: Extranodal NK-/T-cell lymphoma, nasal type	9719/3: Extranodal NK-/T-cell lymphoma, nasal type	9700-9719: nhl - mature t and nk-cell lymphomas	IIb3 Mature T-cell and NK-cell lymphomas	NHL - Extranodal	Blank(s)	Blank(s)	Lymphoma	63.5 Other T cell lymphomas and NK cell neoplasms	Regional	Regional	Regional, NOS	Blank(s)	Blank(s)	0	Unknown or not applicable	None; diagnosed at autopsy	No radiation and/or cancer-directed surgery	Not recommended	Beam radiation	No/Unknown	Blank(s)	Blank(s)
25-29 years	Male	2016	PRCDA	White	Spanish-Hispanic-Latino	Hispanic (All Races)	NHL - Extranodal	Malignant	Lymphoma	Lymphoma	2.1.7 NK/T-cell (excluded from anaplastic T-cell)	2(b)2.4 NK/T-cell lymph, nasal-type/aggres NK leuk	IIb Non-Hodgkin lymphomas (except Burkitt lymphoma)	5. All Other Cancer Types	Non-Hodgkin Lymphomas	Other T and NK-cell leukemias/lymphomas	Lymphoma	C30.0-Nasal cavity	300	9719	Malignant	NK cell; natural killer cell (1995+)	Blank(s)	Blank(s)	Not a paired site	Pos hist AND immunophenotyping AND/OR pos genetic studies	9719/3: Extranodal NK-/T-cell lymphoma, nasal type	9719/3: Extranodal NK-/T-cell lymphoma, nasal type	9700-9719: nhl - mature t and nk-cell lymphomas	IIb3 Mature T-cell and NK-cell lymphomas	NHL - Extranodal	Blank(s)	Blank(s)	Lymphoma	63.5 Other T cell lymphomas and NK cell neoplasms	Regional	Regional	Regional, NOS	Blank(s)	Blank(s)	30	None	None; diagnosed at autopsy	No radiation and/or cancer-directed surgery	Surgery performed	None/Unknown	Yes	Blank(s)	Blank(s)
45-49 years	Male	2017	PRCDA	White	Non-Spanish-Hispanic-Latino	Non-Hispanic White	NHL - Extranodal	Malignant	Lymphoma	Lymphoma	2.1.7 NK/T-cell (excluded from anaplastic T-cell)	2(b)2.4 NK/T-cell lymph, nasal-type/aggres NK leuk	IIb Non-Hodgkin lymphomas (except Burkitt lymphoma)	5. All Other Cancer Types	Non-Hodgkin Lymphomas	Other T and NK-cell leukemias/lymphomas	Lymphoma	C30.0-Nasal cavity	300	9719	Malignant	NK cell; natural killer cell (1995+)	Blank(s)	Blank(s)	Left - origin of primary	Pos hist AND immunophenotyping AND/OR pos genetic studies	9719/3: Extranodal NK-/T-cell lymphoma, nasal type	9719/3: Extranodal NK-/T-cell lymphoma, nasal type	9700-9719: nhl - mature t and nk-cell lymphomas	IIb3 Mature T-cell and NK-cell lymphomas	NHL - Extranodal	Blank(s)	Blank(s)	Lymphoma	63.5 Other T cell lymphomas and NK cell neoplasms	Regional	Regional	Regional, NOS	Blank(s)	Blank(s)	30	None	None; diagnosed at autopsy	Radiation after surgery	Surgery performed	Beam radiation	Yes	Blank(s)	Blank(s)
75-79 years	Male	2017	Not PRCDA	White	Non-Spanish-Hispanic-Latino	Non-Hispanic White	NHL - Extranodal	Malignant	Lymphoma	Lymphoma	2.1.7 NK/T-cell (excluded from anaplastic T-cell)	2(b)2.4 NK/T-cell lymph, nasal-type/aggres NK leuk	IIb Non-Hodgkin lymphomas (except Burkitt lymphoma)	5. All Other Cancer Types	Non-Hodgkin Lymphomas	Other T and NK-cell leukemias/lymphomas	Lymphoma	C30.0-Nasal cavity	300	9719	Malignant	NK cell; natural killer cell (1995+)	Blank(s)	Blank(s)	Not a paired site	Positive histology	9719/3: Extranodal NK-/T-cell lymphoma, nasal type	9719/3: Extranodal NK-/T-cell lymphoma, nasal type	9700-9719: nhl - mature t and nk-cell lymphomas	IIb3 Mature T-cell and NK-cell lymphomas	NHL - Extranodal	Blank(s)	Blank(s)	Lymphoma	63.5 Other T cell lymphomas and NK cell neoplasms	Unknown/unstaged	Unknown/unstaged	Unknown/unstaged/unspecified/DCO	Blank(s)	Blank(s)	99	None	None; diagnosed at autopsy	No radiation and/or cancer-directed surgery	Unknown; death certificate; or autopsy only (2003+)	Beam radiation	No/Unknown	Blank(s)	Blank(s)
60-64 years	Male	2018	PRCDA	White	Non-Spanish-Hispanic-Latino	Non-Hispanic White	NHL - Extranodal	Malignant	Blank(s)	Lymphoma	2.1.7 NK/T-cell (excluded from anaplastic T-cell)	2(b)2.4 NK/T-cell lymph, nasal-type/aggres NK leuk	IIb Non-Hodgkin lymphomas (except Burkitt lymphoma)	5. All Other Cancer Types	Non-Hodgkin Lymphomas	Other T and NK-cell leukemias/lymphomas	Lymphoma	C11.9-Nasopharynx, NOS	119	9719	Malignant	Unknown	8	8	Not a paired site	Positive histology	9719/3: Extranodal NK-/T-cell lymphoma, nasal type	9719/3: Extranodal NK-/T-cell lymphoma, nasal type	9700-9719: nhl - mature t and nk-cell lymphomas	IIb3 Mature T-cell and NK-cell lymphomas	NHL - Extranodal	Lymphoma	Non-Hodgkin Lymphomas: Peripheral T-cell Lymphoma	Lymphoma	63.5 Other T cell lymphomas and NK cell neoplasms	Distant	Blank(s)	Blank(s)	Blank(s)	Blank(s)	0	Unknown or not applicable	None; diagnosed at autopsy	No radiation and/or cancer-directed surgery	Not recommended	None/Unknown	Yes	Blank(s)	Blank(s)
65-69 years	Male	2018	Not PRCDA	White	Non-Spanish-Hispanic-Latino	Non-Hispanic White	NHL - Extranodal	Malignant	Blank(s)	Lymphoma	2.1.7 NK/T-cell (excluded from anaplastic T-cell)	2(b)2.4 NK/T-cell lymph, nasal-type/aggres NK leuk	IIb Non-Hodgkin lymphomas (except Burkitt lymphoma)	5. All Other Cancer Types	Non-Hodgkin Lymphomas	Other T and NK-cell leukemias/lymphomas	Lymphoma	C31.9-Accessory sinus, NOS	319	9719	Malignant	Unknown	8	8	Not a paired site	Pos hist AND immunophenotyping AND/OR pos genetic studies	9719/3: Extranodal NK-/T-cell lymphoma, nasal type	9719/3: Extranodal NK-/T-cell lymphoma, nasal type	9700-9719: nhl - mature t and nk-cell lymphomas	IIb3 Mature T-cell and NK-cell lymphomas	NHL - Extranodal	Lymphoma	Non-Hodgkin Lymphomas: Peripheral T-cell Lymphoma	Lymphoma	63.5 Other T cell lymphomas and NK cell neoplasms	Localized	Blank(s)	Blank(s)	Blank(s)	Blank(s)	30	Unknown or not applicable	None; diagnosed at autopsy	Radiation after surgery	Surgery performed	Beam radiation	Yes	Blank(s)	Blank(s)
60-64 years	Male	2019	PRCDA	White	Non-Spanish-Hispanic-Latino	Non-Hispanic White	NHL - Extranodal	Malignant	Blank(s)	Lymphoma	2.1.7 NK/T-cell (excluded from anaplastic T-cell)	2(b)2.4 NK/T-cell lymph, nasal-type/aggres NK leuk	IIb Non-Hodgkin lymphomas (except Burkitt lymphoma)	5. All Other Cancer Types	Non-Hodgkin Lymphomas	Other T and NK-cell leukemias/lymphomas	Lymphoma	C62.9-Testis, NOS	629	9719	Malignant	Unknown	8	8	Right - origin of primary	Positive histology	9719/3: Extranodal NK-/T-cell lymphoma, nasal type	9719/3: Extranodal NK-/T-cell lymphoma, nasal type	9700-9719: nhl - mature t and nk-cell lymphomas	IIb3 Mature T-cell and NK-cell lymphomas	NHL - Extranodal	Lymphoma	Non-Hodgkin Lymphomas: Peripheral T-cell Lymphoma	Lymphoma	63.5 Other T cell lymphomas and NK cell neoplasms	Localized	Blank(s)	Blank(s)	Blank(s)	Blank(s)	40	None	None; diagnosed at autopsy	Radiation after surgery	Surgery performed	Beam radiation	Yes	Blank(s)	Blank(s)
75-79 years	Male	2020	Not PRCDA	White	Non-Spanish-Hispanic-Latino	Non-Hispanic White	NHL - Extranodal	Malignant	Blank(s)	Lymphoma	2.1.7 NK/T-cell (excluded from anaplastic T-cell)	2(b)2.4 NK/T-cell lymph, nasal-type/aggres NK leuk	IIb Non-Hodgkin lymphomas (except Burkitt lymphoma)	5. All Other Cancer Types	Non-Hodgkin Lymphomas	Other T and NK-cell leukemias/lymphomas	Lymphoma	C31.9-Accessory sinus, NOS	319	9719	Malignant	Unknown	8	8	Not a paired site	Positive histology	9719/3: Extranodal NK-/T-cell lymphoma, nasal type	9719/3: Extranodal NK-/T-cell lymphoma, nasal type	9700-9719: nhl - mature t and nk-cell lymphomas	IIb3 Mature T-cell and NK-cell lymphomas	NHL - Extranodal	Lymphoma	Non-Hodgkin Lymphomas: Peripheral T-cell Lymphoma	Lymphoma	63.5 Other T cell lymphomas and NK cell neoplasms	Distant	Blank(s)	Blank(s)	Blank(s)	Blank(s)	0	None	None; diagnosed at autopsy	No radiation and/or cancer-directed surgery	Not recommended	Beam radiation	Yes	Blank(s)	Blank(s)
60-64 years	Male	2020	PRCDA	Asian or Pacific Islander	Non-Spanish-Hispanic-Latino	Non-Hispanic Asian or Pacific Islander	NHL - Extranodal	Malignant	Blank(s)	Lymphoma	2.1.7 NK/T-cell (excluded from anaplastic T-cell)	2(b)2.4 NK/T-cell lymph, nasal-type/aggres NK leuk	IIb Non-Hodgkin lymphomas (except Burkitt lymphoma)	5. All Other Cancer Types	Non-Hodgkin Lymphomas	Other T and NK-cell leukemias/lymphomas	Lymphoma	C30.0-Nasal cavity	300	9719	Malignant	Unknown	8	8	Not a paired site	Positive histology	9719/3: Extranodal NK-/T-cell lymphoma, nasal type	9719/3: Extranodal NK-/T-cell lymphoma, nasal type	9700-9719: nhl - mature t and nk-cell lymphomas	IIb3 Mature T-cell and NK-cell lymphomas	NHL - Extranodal	Lymphoma	Non-Hodgkin Lymphomas: Peripheral T-cell Lymphoma	Lymphoma	63.5 Other T cell lymphomas and NK cell neoplasms	Distant	Blank(s)	Blank(s)	Blank(s)	Blank(s)	40	None	None; diagnosed at autopsy	No radiation and/or cancer-directed surgery	Surgery performed	None/Unknown	Yes	Blank(s)	Blank(s)
60-64 years	Female	2015	Not PRCDA	White	Non-Spanish-Hispanic-Latino	Non-Hispanic White	NHL - Extranodal	Malignant	Lymphoma	Lymphoma	2.1.7 NK/T-cell (excluded from anaplastic T-cell)	2(b)2.4 NK/T-cell lymph, nasal-type/aggres NK leuk	IIb Non-Hodgkin lymphomas (except Burkitt lymphoma)	5. All Other Cancer Types	Non-Hodgkin Lymphomas	Other T and NK-cell leukemias/lymphomas	Lymphoma	C80.9-Unknown primary site	809	9719	Malignant	NK cell; natural killer cell (1995+)	Blank(s)	Blank(s)	Not a paired site	Positive histology	9719/3: Extranodal NK-/T-cell lymphoma, nasal type	9719/3: Extranodal NK-/T-cell lymphoma, nasal type	9700-9719: nhl - mature t and nk-cell lymphomas	IIb3 Mature T-cell and NK-cell lymphomas	NHL - Extranodal	Blank(s)	Blank(s)	Lymphoma	63.5 Other T cell lymphomas and NK cell neoplasms	Unknown/unstaged	Unknown/unstaged	Unknown/unstaged/unspecified/DCO	Unstaged	Unknown	98	Unknown or not applicable	None; diagnosed at autopsy	No radiation and/or cancer-directed surgery	Not recommended	None/Unknown	No/Unknown	Blank(s)	Blank(s)
60-64 years	Male	2000	Not PRCDA	Asian or Pacific Islander	Non-Spanish-Hispanic-Latino	Non-Hispanic Asian or Pacific Islander	NHL - Extranodal	Malignant	Lymphoma	Lymphoma	2.1.7 NK/T-cell (excluded from anaplastic T-cell)	2(b)2.4 NK/T-cell lymph, nasal-type/aggres NK leuk	IIb Non-Hodgkin lymphomas (except Burkitt lymphoma)	5. All Other Cancer Types	Non-Hodgkin Lymphomas	Other T and NK-cell leukemias/lymphomas	Lymphoma	C31.8-Overlapping lesion of accessory sinuses	318	9719	Malignant	NK cell; natural killer cell (1995+)	Blank(s)	Blank(s)	Not a paired site	Positive histology	9719/3: Extranodal NK-/T-cell lymphoma, nasal type	9719/3: Extranodal NK-/T-cell lymphoma, nasal type	9700-9719: nhl - mature t and nk-cell lymphomas	IIb3 Mature T-cell and NK-cell lymphomas	NHL - Extranodal	Blank(s)	Blank(s)	Blank(s)	63.5 Other T cell lymphomas and NK cell neoplasms	Blank(s)	Distant	Blank(s)	Unstaged	Stage IV	90	Blank(s)	Blank(s)	Radiation after surgery	Surgery performed	Beam radiation	Yes	0	0
65-69 years	Female	2001	Not PRCDA	Asian or Pacific Islander	Non-Spanish-Hispanic-Latino	Non-Hispanic Asian or Pacific Islander	NHL - Extranodal	Malignant	Lymphoma	Lymphoma	2.1.7 NK/T-cell (excluded from anaplastic T-cell)	2(b)2.4 NK/T-cell lymph, nasal-type/aggres NK leuk	IIb Non-Hodgkin lymphomas (except Burkitt lymphoma)	5. All Other Cancer Types	Non-Hodgkin Lymphomas	Other T and NK-cell leukemias/lymphomas	Lymphoma	C74.9-Adrenal gland, NOS	749	9719	Malignant	NK cell; natural killer cell (1995+)	Blank(s)	Blank(s)	Bilateral, single primary	Positive histology	9719/3: Extranodal NK-/T-cell lymphoma, nasal type	9719/3: Extranodal NK-/T-cell lymphoma, nasal type	9700-9719: nhl - mature t and nk-cell lymphomas	IIb3 Mature T-cell and NK-cell lymphomas	NHL - Extranodal	Blank(s)	Blank(s)	Blank(s)	63.5 Other T cell lymphomas and NK cell neoplasms	Blank(s)	Localized	Blank(s)	Unstaged	Stage I	0	Blank(s)	Blank(s)	No radiation and/or cancer-directed surgery	Not recommended	None/Unknown	Yes	0	0
20-24 years	Male	2002	Not PRCDA	White	Spanish-Hispanic-Latino	Hispanic (All Races)	NHL - Nodal	Malignant	Lymphoma	Lymphoma	2.1.7 NK/T-cell (excluded from anaplastic T-cell)	2(b)2.4 NK/T-cell lymph, nasal-type/aggres NK leuk	IIb Non-Hodgkin lymphomas (except Burkitt lymphoma)	5. All Other Cancer Types	Non-Hodgkin Lymphomas	Other T and NK-cell leukemias/lymphomas	Lymphoma	C77.0-Lymph nodes of head, face & neck	770	9719	Malignant	NK cell; natural killer cell (1995+)	Blank(s)	Blank(s)	Not a paired site	Positive histology	9719/3: Extranodal NK-/T-cell lymphoma, nasal type	9719/3: Extranodal NK-/T-cell lymphoma, nasal type	9700-9719: nhl - mature t and nk-cell lymphomas	IIb3 Mature T-cell and NK-cell lymphomas	NHL - Nodal	Blank(s)	Blank(s)	Blank(s)	63.5 Other T cell lymphomas and NK cell neoplasms	Blank(s)	Distant	Blank(s)	Unstaged	Stage III	0	Blank(s)	Blank(s)	No radiation and/or cancer-directed surgery	Not recommended	Beam radiation	Yes	0	0
40-44 years	Male	2001	Not PRCDA	Black	Non-Spanish-Hispanic-Latino	Non-Hispanic Black	NHL - Nodal	Malignant	Lymphoma	Lymphoma	2.1.7 NK/T-cell (excluded from anaplastic T-cell)	2(b)2.4 NK/T-cell lymph, nasal-type/aggres NK leuk	IIb Non-Hodgkin lymphomas (except Burkitt lymphoma)	5. All Other Cancer Types	Non-Hodgkin Lymphomas	Other T and NK-cell leukemias/lymphomas	Lymphoma	C77.9-Lymph node, NOS	779	9719	Malignant	T-cell	Blank(s)	Blank(s)	Not a paired site	Positive histology	9719/3: Extranodal NK-/T-cell lymphoma, nasal type	9719/3: Extranodal NK-/T-cell lymphoma, nasal type	9700-9719: nhl - mature t and nk-cell lymphomas	IIb3 Mature T-cell and NK-cell lymphomas	NHL - Nodal	Blank(s)	Blank(s)	Blank(s)	63.5 Other T cell lymphomas and NK cell neoplasms	Blank(s)	Unknown/unstaged	Blank(s)	Unstaged	Unknown	0	Blank(s)	Blank(s)	No radiation and/or cancer-directed surgery	Recommended but not performed, unknown reason	None/Unknown	No/Unknown	0	0
25-29 years	Male	2004	Not PRCDA	Black	Non-Spanish-Hispanic-Latino	Non-Hispanic Black	NHL - Extranodal	Malignant	Lymphoma	Lymphoma	2.1.7 NK/T-cell (excluded from anaplastic T-cell)	2(b)2.4 NK/T-cell lymph, nasal-type/aggres NK leuk	IIb Non-Hodgkin lymphomas (except Burkitt lymphoma)	5. All Other Cancer Types	Non-Hodgkin Lymphomas	Other T and NK-cell leukemias/lymphomas	Lymphoma	C16.5-Lesser curvature of stomach NOS	165	9719	Malignant	NK cell; natural killer cell (1995+)	Blank(s)	Blank(s)	Not a paired site	Positive histology	9719/3: Extranodal NK-/T-cell lymphoma, nasal type	9719/3: Extranodal NK-/T-cell lymphoma, nasal type	9700-9719: nhl - mature t and nk-cell lymphomas	IIb3 Mature T-cell and NK-cell lymphomas	NHL - Extranodal	Blank(s)	Blank(s)	Blank(s)	63.5 Other T cell lymphomas and NK cell neoplasms	Unknown/unstaged	Unknown/unstaged	Unknown/unstaged/unspecified/DCO	Unstaged	Unknown	0	None	None; diagnosed at autopsy	No radiation and/or cancer-directed surgery	Not recommended	None/Unknown	No/Unknown	Blank(s)	Blank(s)
50-54 years	Male	2005	Not PRCDA	Black	Non-Spanish-Hispanic-Latino	Non-Hispanic Black	NHL - Nodal	Malignant	Lymphoma	Lymphoma	2.1.7 NK/T-cell (excluded from anaplastic T-cell)	2(b)2.4 NK/T-cell lymph, nasal-type/aggres NK leuk	IIb Non-Hodgkin lymphomas (except Burkitt lymphoma)	5. All Other Cancer Types	Non-Hodgkin Lymphomas	Other T and NK-cell leukemias/lymphomas	Lymphoma	C77.8-Lymph nodes of multiple regions	778	9719	Malignant	NK cell; natural killer cell (1995+)	Blank(s)	Blank(s)	Not a paired site	Positive histology	9719/3: Extranodal NK-/T-cell lymphoma, nasal type	9719/3: Extranodal NK-/T-cell lymphoma, nasal type	9700-9719: nhl - mature t and nk-cell lymphomas	IIb3 Mature T-cell and NK-cell lymphomas	NHL - Nodal	Blank(s)	Blank(s)	Blank(s)	63.5 Other T cell lymphomas and NK cell neoplasms	Distant	Distant	Distant site(s)/node(s) involved	Unstaged	Stage IV	25	Unknown or not applicable	None; diagnosed at autopsy	No radiation and/or cancer-directed surgery	Surgery performed	None/Unknown	Yes	Blank(s)	Blank(s)
55-59 years	Male	2005	Not PRCDA	White	Non-Spanish-Hispanic-Latino	Non-Hispanic White	NHL - Extranodal	Malignant	Lymphoma	Lymphoma	2.1.7 NK/T-cell (excluded from anaplastic T-cell)	2(b)2.4 NK/T-cell lymph, nasal-type/aggres NK leuk	IIb Non-Hodgkin lymphomas (except Burkitt lymphoma)	5. All Other Cancer Types	Non-Hodgkin Lymphomas	Other T and NK-cell leukemias/lymphomas	Lymphoma	C30.0-Nasal cavity	300	9719	Malignant	NK cell; natural killer cell (1995+)	Blank(s)	Blank(s)	Right - origin of primary	Positive histology	9719/3: Extranodal NK-/T-cell lymphoma, nasal type	9719/3: Extranodal NK-/T-cell lymphoma, nasal type	9700-9719: nhl - mature t and nk-cell lymphomas	IIb3 Mature T-cell and NK-cell lymphomas	NHL - Extranodal	Blank(s)	Blank(s)	Blank(s)	63.5 Other T cell lymphomas and NK cell neoplasms	Regional	Regional	Regional, NOS	Unstaged	Stage II	0	None	None; diagnosed at autopsy	No radiation and/or cancer-directed surgery	Not recommended	Beam radiation	Yes	Blank(s)	Blank(s)
25-29 years	Male	2007	Not PRCDA	White	Spanish-Hispanic-Latino	Hispanic (All Races)	NHL - Nodal	Malignant	Lymphoma	Lymphoma	2.1.7 NK/T-cell (excluded from anaplastic T-cell)	2(b)2.4 NK/T-cell lymph, nasal-type/aggres NK leuk	IIb Non-Hodgkin lymphomas (except Burkitt lymphoma)	5. All Other Cancer Types	Non-Hodgkin Lymphomas	Other T and NK-cell leukemias/lymphomas	Lymphoma	C77.9-Lymph node, NOS	779	9719	Malignant	T-cell	Blank(s)	Blank(s)	Not a paired site	Positive histology	9719/3: Extranodal NK-/T-cell lymphoma, nasal type	9719/3: Extranodal NK-/T-cell lymphoma, nasal type	9700-9719: nhl - mature t and nk-cell lymphomas	IIb3 Mature T-cell and NK-cell lymphomas	NHL - Nodal	Blank(s)	Blank(s)	Blank(s)	63.5 Other T cell lymphomas and NK cell neoplasms	Distant	Distant	Distant site(s)/node(s) involved	Unstaged	Stage IV	0	Unknown or not applicable	None; diagnosed at autopsy	No radiation and/or cancer-directed surgery	Not recommended	None/Unknown	Yes	Blank(s)	Blank(s)
35-39 years	Male	2007	Not PRCDA	White	Non-Spanish-Hispanic-Latino	Non-Hispanic White	NHL - Extranodal	Malignant	Lymphoma	Lymphoma	2.1.7 NK/T-cell (excluded from anaplastic T-cell)	2(b)2.4 NK/T-cell lymph, nasal-type/aggres NK leuk	IIb Non-Hodgkin lymphomas (except Burkitt lymphoma)	5. All Other Cancer Types	Non-Hodgkin Lymphomas	Other T and NK-cell leukemias/lymphomas	Lymphoma	C30.0-Nasal cavity	300	9719	Malignant	NK cell; natural killer cell (1995+)	Blank(s)	Blank(s)	Left - origin of primary	Positive histology	9719/3: Extranodal NK-/T-cell lymphoma, nasal type	9719/3: Extranodal NK-/T-cell lymphoma, nasal type	9700-9719: nhl - mature t and nk-cell lymphomas	IIb3 Mature T-cell and NK-cell lymphomas	NHL - Extranodal	Blank(s)	Blank(s)	Blank(s)	63.5 Other T cell lymphomas and NK cell neoplasms	Localized	Localized	Localized only	Unstaged	Stage I	20	None	None; diagnosed at autopsy	Radiation after surgery	Surgery performed	Beam radiation	Yes	Blank(s)	Blank(s)
30-34 years	Female	2006	Not PRCDA	White	Spanish-Hispanic-Latino	Hispanic (All Races)	NHL - Extranodal	Malignant	Lymphoma	Lymphoma	2.1.7 NK/T-cell (excluded from anaplastic T-cell)	2(b)2.4 NK/T-cell lymph, nasal-type/aggres NK leuk	IIb Non-Hodgkin lymphomas (except Burkitt lymphoma)	5. All Other Cancer Types	Non-Hodgkin Lymphomas	Other T and NK-cell leukemias/lymphomas	Lymphoma	C31.0-Maxillary sinus	310	9719	Malignant	NK cell; natural killer cell (1995+)	Blank(s)	Blank(s)	Right - origin of primary	Positive histology	9719/3: Extranodal NK-/T-cell lymphoma, nasal type	9719/3: Extranodal NK-/T-cell lymphoma, nasal type	9700-9719: nhl - mature t and nk-cell lymphomas	IIb3 Mature T-cell and NK-cell lymphomas	NHL - Extranodal	Blank(s)	Blank(s)	Blank(s)	63.5 Other T cell lymphomas and NK cell neoplasms	Distant	Distant	Distant site(s)/node(s) involved	Unstaged	Stage IV	0	None	None; diagnosed at autopsy	No radiation and/or cancer-directed surgery	Not recommended	Beam radiation	No/Unknown	Blank(s)	Blank(s)
50-54 years	Female	2010	Not PRCDA	Black	Non-Spanish-Hispanic-Latino	Non-Hispanic Black	NHL - Extranodal	Malignant	Lymphoma	Lymphoma	2.1.7 NK/T-cell (excluded from anaplastic T-cell)	2(b)2.4 NK/T-cell lymph, nasal-type/aggres NK leuk	IIb Non-Hodgkin lymphomas (except Burkitt lymphoma)	5. All Other Cancer Types	Non-Hodgkin Lymphomas	Other T and NK-cell leukemias/lymphomas	Lymphoma	C30.0-Nasal cavity	300	9719	Malignant	NK cell; natural killer cell (1995+)	Blank(s)	Blank(s)	Left - origin of primary	Positive histology	9719/3: Extranodal NK-/T-cell lymphoma, nasal type	9719/3: Extranodal NK-/T-cell lymphoma, nasal type	9700-9719: nhl - mature t and nk-cell lymphomas	IIb3 Mature T-cell and NK-cell lymphomas	NHL - Extranodal	Blank(s)	Blank(s)	Lymphoma	63.5 Other T cell lymphomas and NK cell neoplasms	Distant	Distant	Distant site(s)/node(s) involved	Unstaged	Stage III	0	None	None; diagnosed at autopsy	No radiation and/or cancer-directed surgery	Not recommended	Beam radiation	Yes	Blank(s)	Blank(s)
85+ years	Male	2011	Not PRCDA	White	Non-Spanish-Hispanic-Latino	Non-Hispanic White	NHL - Extranodal	Malignant	Lymphoma	Lymphoma	2.1.7 NK/T-cell (excluded from anaplastic T-cell)	2(b)2.4 NK/T-cell lymph, nasal-type/aggres NK leuk	IIb Non-Hodgkin lymphomas (except Burkitt lymphoma)	5. All Other Cancer Types	Non-Hodgkin Lymphomas	Other T and NK-cell leukemias/lymphomas	Lymphoma	C30.0-Nasal cavity	300	9719	Malignant	NK cell; natural killer cell (1995+)	Blank(s)	Blank(s)	Left - origin of primary	Positive histology	9719/3: Extranodal NK-/T-cell lymphoma, nasal type	9719/3: Extranodal NK-/T-cell lymphoma, nasal type	9700-9719: nhl - mature t and nk-cell lymphomas	IIb3 Mature T-cell and NK-cell lymphomas	NHL - Extranodal	Blank(s)	Blank(s)	Lymphoma	63.5 Other T cell lymphomas and NK cell neoplasms	Unknown/unstaged	Unknown/unstaged	Unknown/unstaged/unspecified/DCO	Unstaged	Unknown	0	Unknown or not applicable	None; diagnosed at autopsy	No radiation and/or cancer-directed surgery	Not recommended	None/Unknown	No/Unknown	Blank(s)	Blank(s)
40-44 years	Female	2012	Not PRCDA	Black	Non-Spanish-Hispanic-Latino	Non-Hispanic Black	NHL - Extranodal	Malignant	Lymphoma	Lymphoma	2.1.7 NK/T-cell (excluded from anaplastic T-cell)	2(b)2.4 NK/T-cell lymph, nasal-type/aggres NK leuk	IIb Non-Hodgkin lymphomas (except Burkitt lymphoma)	5. All Other Cancer Types	Non-Hodgkin Lymphomas	Other T and NK-cell leukemias/lymphomas	Lymphoma	C30.0-Nasal cavity	300	9719	Malignant	NK cell; natural killer cell (1995+)	Blank(s)	Blank(s)	Left - origin of primary	Positive histology	9719/3: Extranodal NK-/T-cell lymphoma, nasal type	9719/3: Extranodal NK-/T-cell lymphoma, nasal type	9700-9719: nhl - mature t and nk-cell lymphomas	IIb3 Mature T-cell and NK-cell lymphomas	NHL - Extranodal	Blank(s)	Blank(s)	Lymphoma	63.5 Other T cell lymphomas and NK cell neoplasms	Distant	Distant	Distant site(s)/node(s) involved	Unstaged	Stage IV	0	Unknown or not applicable	None; diagnosed at autopsy	No radiation and/or cancer-directed surgery	Not recommended	Beam radiation	No/Unknown	Blank(s)	Blank(s)
50-54 years	Female	2012	Not PRCDA	White	Non-Spanish-Hispanic-Latino	Non-Hispanic White	NHL - Extranodal	Malignant	Lymphoma	Lymphoma	2.1.7 NK/T-cell (excluded from anaplastic T-cell)	2(b)2.4 NK/T-cell lymph, nasal-type/aggres NK leuk	IIb Non-Hodgkin lymphomas (except Burkitt lymphoma)	5. All Other Cancer Types	Non-Hodgkin Lymphomas	Other T and NK-cell leukemias/lymphomas	Lymphoma	C31.3-Sphenoid sinus	313	9719	Malignant	NK cell; natural killer cell (1995+)	Blank(s)	Blank(s)	Left - origin of primary	Positive histology	9719/3: Extranodal NK-/T-cell lymphoma, nasal type	9719/3: Extranodal NK-/T-cell lymphoma, nasal type	9700-9719: nhl - mature t and nk-cell lymphomas	IIb3 Mature T-cell and NK-cell lymphomas	NHL - Extranodal	Blank(s)	Blank(s)	Lymphoma	63.5 Other T cell lymphomas and NK cell neoplasms	Localized	Localized	Localized only	Unstaged	Stage I	0	None	None; diagnosed at autopsy	No radiation and/or cancer-directed surgery	Not recommended	None/Unknown	No/Unknown	Blank(s)	Blank(s)
60-64 years	Female	2013	Not PRCDA	White	Non-Spanish-Hispanic-Latino	Non-Hispanic White	NHL - Extranodal	Malignant	Lymphoma	Lymphoma	2.1.7 NK/T-cell (excluded from anaplastic T-cell)	2(b)2.4 NK/T-cell lymph, nasal-type/aggres NK leuk	IIb Non-Hodgkin lymphomas (except Burkitt lymphoma)	5. All Other Cancer Types	Non-Hodgkin Lymphomas	Other T and NK-cell leukemias/lymphomas	Lymphoma	C30.0-Nasal cavity	300	9719	Malignant	NK cell; natural killer cell (1995+)	Blank(s)	Blank(s)	Bilateral, single primary	Positive histology	9719/3: Extranodal NK-/T-cell lymphoma, nasal type	9719/3: Extranodal NK-/T-cell lymphoma, nasal type	9700-9719: nhl - mature t and nk-cell lymphomas	IIb3 Mature T-cell and NK-cell lymphomas	NHL - Extranodal	Blank(s)	Blank(s)	Lymphoma	63.5 Other T cell lymphomas and NK cell neoplasms	Regional	Regional	Regional, NOS	Unstaged	Stage II	20	None	None; diagnosed at autopsy	Radiation after surgery	Surgery performed	Beam radiation	Yes	Blank(s)	Blank(s)
60-64 years	Male	2014	Not PRCDA	Asian or Pacific Islander	Non-Spanish-Hispanic-Latino	Non-Hispanic Asian or Pacific Islander	NHL - Extranodal	Malignant	Lymphoma	Lymphoma	2.1.7 NK/T-cell (excluded from anaplastic T-cell)	2(b)2.4 NK/T-cell lymph, nasal-type/aggres NK leuk	IIb Non-Hodgkin lymphomas (except Burkitt lymphoma)	5. All Other Cancer Types	Non-Hodgkin Lymphomas	Other T and NK-cell leukemias/lymphomas	Lymphoma	C62.9-Testis, NOS	629	9719	Malignant	NK cell; natural killer cell (1995+)	Blank(s)	Blank(s)	Left - origin of primary	Pos hist AND immunophenotyping AND/OR pos genetic studies	9719/3: Extranodal NK-/T-cell lymphoma, nasal type	9719/3: Extranodal NK-/T-cell lymphoma, nasal type	9700-9719: nhl - mature t and nk-cell lymphomas	IIb3 Mature T-cell and NK-cell lymphomas	NHL - Extranodal	Blank(s)	Blank(s)	Lymphoma	63.5 Other T cell lymphomas and NK cell neoplasms	Distant	Distant	Distant site(s)/node(s) involved	Unstaged	Stage III	0	Unknown or not applicable	None; diagnosed at autopsy	No radiation and/or cancer-directed surgery	Not recommended	Recommended, unknown if administered	No/Unknown	Blank(s)	Blank(s)
55-59 years	Female	2014	Not PRCDA	White	Non-Spanish-Hispanic-Latino	Non-Hispanic White	NHL - Extranodal	Malignant	Lymphoma	Lymphoma	2.1.7 NK/T-cell (excluded from anaplastic T-cell)	2(b)2.4 NK/T-cell lymph, nasal-type/aggres NK leuk	IIb Non-Hodgkin lymphomas (except Burkitt lymphoma)	5. All Other Cancer Types	Non-Hodgkin Lymphomas	Other T and NK-cell leukemias/lymphomas	Lymphoma	C30.0-Nasal cavity	300	9719	Malignant	NK cell; natural killer cell (1995+)	Blank(s)	Blank(s)	Right - origin of primary	Positive histology	9719/3: Extranodal NK-/T-cell lymphoma, nasal type	9719/3: Extranodal NK-/T-cell lymphoma, nasal type	9700-9719: nhl - mature t and nk-cell lymphomas	IIb3 Mature T-cell and NK-cell lymphomas	NHL - Extranodal	Blank(s)	Blank(s)	Lymphoma	63.5 Other T cell lymphomas and NK cell neoplasms	Distant	Distant	Distant site(s)/node(s) involved	Unstaged	Stage IV	0	None	None; diagnosed at autopsy	No radiation and/or cancer-directed surgery	Not recommended	Beam radiation	Yes	Blank(s)	Blank(s)
55-59 years	Male	2014	Not PRCDA	Black	Non-Spanish-Hispanic-Latino	Non-Hispanic Black	NHL - Extranodal	Malignant	Lymphoma	Lymphoma	2.1.7 NK/T-cell (excluded from anaplastic T-cell)	2(b)2.4 NK/T-cell lymph, nasal-type/aggres NK leuk	IIb Non-Hodgkin lymphomas (except Burkitt lymphoma)	5. All Other Cancer Types	Non-Hodgkin Lymphomas	Other T and NK-cell leukemias/lymphomas	Lymphoma	C30.0-Nasal cavity	300	9719	Malignant	NK cell; natural killer cell (1995+)	Blank(s)	Blank(s)	Left - origin of primary	Pos hist AND immunophenotyping AND/OR pos genetic studies	9719/3: Extranodal NK-/T-cell lymphoma, nasal type	9719/3: Extranodal NK-/T-cell lymphoma, nasal type	9700-9719: nhl - mature t and nk-cell lymphomas	IIb3 Mature T-cell and NK-cell lymphomas	NHL - Extranodal	Blank(s)	Blank(s)	Lymphoma	63.5 Other T cell lymphomas and NK cell neoplasms	Distant	Distant	Distant site(s)/node(s) involved	Unstaged	Stage IV	0	None	None; diagnosed at autopsy	No radiation and/or cancer-directed surgery	Not recommended	Beam radiation	Yes	Blank(s)	Blank(s)
35-39 years	Male	2015	Not PRCDA	Black	Non-Spanish-Hispanic-Latino	Non-Hispanic Black	NHL - Nodal	Malignant	Lymphoma	Lymphoma	2.1.7 NK/T-cell (excluded from anaplastic T-cell)	2(b)2.4 NK/T-cell lymph, nasal-type/aggres NK leuk	IIb Non-Hodgkin lymphomas (except Burkitt lymphoma)	5. All Other Cancer Types	Non-Hodgkin Lymphomas	Other T and NK-cell leukemias/lymphomas	Lymphoma	C77.9-Lymph node, NOS	779	9719	Malignant	NK cell; natural killer cell (1995+)	Blank(s)	Blank(s)	Not a paired site	Positive histology	9719/3: Extranodal NK-/T-cell lymphoma, nasal type	9719/3: Extranodal NK-/T-cell lymphoma, nasal type	9700-9719: nhl - mature t and nk-cell lymphomas	IIb3 Mature T-cell and NK-cell lymphomas	NHL - Nodal	Blank(s)	Blank(s)	Lymphoma	63.5 Other T cell lymphomas and NK cell neoplasms	Distant	Distant	Distant site(s)/node(s) involved	Unstaged	Stage IV	0	Unknown or not applicable	None; diagnosed at autopsy	No radiation and/or cancer-directed surgery	Not recommended	None/Unknown	No/Unknown	Blank(s)	Blank(s)
50-54 years	Female	2016	Not PRCDA	Asian or Pacific Islander	Non-Spanish-Hispanic-Latino	Non-Hispanic Asian or Pacific Islander	NHL - Extranodal	Malignant	Lymphoma	Lymphoma	2.1.7 NK/T-cell (excluded from anaplastic T-cell)	2(b)2.4 NK/T-cell lymph, nasal-type/aggres NK leuk	IIb Non-Hodgkin lymphomas (except Burkitt lymphoma)	5. All Other Cancer Types	Non-Hodgkin Lymphomas	Other T and NK-cell leukemias/lymphomas	Lymphoma	C44.7-Skin of lower limb and hip	447	9719	Malignant	NK cell; natural killer cell (1995+)	Blank(s)	Blank(s)	Left - origin of primary	Positive histology	9719/3: Extranodal NK-/T-cell lymphoma, nasal type	9719/3: Extranodal NK-/T-cell lymphoma, nasal type	9700-9719: nhl - mature t and nk-cell lymphomas	IIb3 Mature T-cell and NK-cell lymphomas	NHL - Extranodal	Blank(s)	Blank(s)	Primary Cutaneous Lymphomas (excluding Mycosis Fungoides)	63.5 Other T cell lymphomas and NK cell neoplasms	Distant	Distant	Distant site(s)/node(s) involved	Blank(s)	Blank(s)	0	None	None; diagnosed at autopsy	No radiation and/or cancer-directed surgery	Not recommended	Beam radiation	Yes	Blank(s)	Blank(s)
50-54 years	Male	2016	Not PRCDA	White	Spanish-Hispanic-Latino	Hispanic (All Races)	NHL - Extranodal	Malignant	Lymphoma	Lymphoma	2.1.7 NK/T-cell (excluded from anaplastic T-cell)	2(b)2.4 NK/T-cell lymph, nasal-type/aggres NK leuk	IIb Non-Hodgkin lymphomas (except Burkitt lymphoma)	5. All Other Cancer Types	Non-Hodgkin Lymphomas	Other T and NK-cell leukemias/lymphomas	Lymphoma	C05.0-Hard palate	50	9719	Malignant	NK cell; natural killer cell (1995+)	Blank(s)	Blank(s)	Not a paired site	Pos hist AND immunophenotyping AND/OR pos genetic studies	9719/3: Extranodal NK-/T-cell lymphoma, nasal type	9719/3: Extranodal NK-/T-cell lymphoma, nasal type	9700-9719: nhl - mature t and nk-cell lymphomas	IIb3 Mature T-cell and NK-cell lymphomas	NHL - Extranodal	Blank(s)	Blank(s)	Lymphoma	63.5 Other T cell lymphomas and NK cell neoplasms	Localized	Localized	Localized only	Blank(s)	Blank(s)	20	None	None; diagnosed at autopsy	Radiation after surgery	Surgery performed	Beam radiation	Yes	Blank(s)	Blank(s)
50-54 years	Female	2015	Not PRCDA	White	Non-Spanish-Hispanic-Latino	Non-Hispanic White	NHL - Extranodal	Malignant	Lymphoma	Lymphoma	2.1.7 NK/T-cell (excluded from anaplastic T-cell)	2(b)2.4 NK/T-cell lymph, nasal-type/aggres NK leuk	IIb Non-Hodgkin lymphomas (except Burkitt lymphoma)	5. All Other Cancer Types	Non-Hodgkin Lymphomas	Other T and NK-cell leukemias/lymphomas	Lymphoma	C30.0-Nasal cavity	300	9719	Malignant	NK cell; natural killer cell (1995+)	Blank(s)	Blank(s)	Right - origin of primary	Positive histology	9719/3: Extranodal NK-/T-cell lymphoma, nasal type	9719/3: Extranodal NK-/T-cell lymphoma, nasal type	9700-9719: nhl - mature t and nk-cell lymphomas	IIb3 Mature T-cell and NK-cell lymphomas	NHL - Extranodal	Blank(s)	Blank(s)	Lymphoma	63.5 Other T cell lymphomas and NK cell neoplasms	Localized	Localized	Localized only	Unstaged	Stage I	0	None	None; diagnosed at autopsy	No radiation and/or cancer-directed surgery	Not recommended	Beam radiation	Yes	Blank(s)	Blank(s)
10-14 years	Male	2015	Not PRCDA	White	Spanish-Hispanic-Latino	Hispanic (All Races)	NHL - Extranodal	Malignant	Lymphoma	Lymphoma	2.1.7 NK/T-cell (excluded from anaplastic T-cell)	2(b)2.4 NK/T-cell lymph, nasal-type/aggres NK leuk	IIb Non-Hodgkin lymphomas (except Burkitt lymphoma)	5. All Other Cancer Types	Non-Hodgkin Lymphomas	Other T and NK-cell leukemias/lymphomas	Lymphoma	C42.1-Bone marrow	421	9719	Malignant	NK cell; natural killer cell (1995+)	Blank(s)	Blank(s)	Not a paired site	Positive histology	9719/3: Extranodal NK-/T-cell lymphoma, nasal type	9719/3: Extranodal NK-/T-cell lymphoma, nasal type	9700-9719: nhl - mature t and nk-cell lymphomas	IIb3 Mature T-cell and NK-cell lymphomas	NHL - Extranodal	Blank(s)	Blank(s)	Lymphoma	63.5 Other T cell lymphomas and NK cell neoplasms	Distant	Distant	Distant site(s)/node(s) involved	Unstaged	Stage IV	98	Unknown or not applicable	None; diagnosed at autopsy	No radiation and/or cancer-directed surgery	Not recommended	None/Unknown	No/Unknown	Blank(s)	Blank(s)
20-24 years	Male	2017	Not PRCDA	White	Spanish-Hispanic-Latino	Hispanic (All Races)	NHL - Extranodal	Malignant	Lymphoma	Lymphoma	2.1.7 NK/T-cell (excluded from anaplastic T-cell)	2(b)2.4 NK/T-cell lymph, nasal-type/aggres NK leuk	IIb Non-Hodgkin lymphomas (except Burkitt lymphoma)	5. All Other Cancer Types	Non-Hodgkin Lymphomas	Other T and NK-cell leukemias/lymphomas	Lymphoma	C30.0-Nasal cavity	300	9719	Malignant	NK cell; natural killer cell (1995+)	Blank(s)	Blank(s)	Not a paired site	Positive histology	9719/3: Extranodal NK-/T-cell lymphoma, nasal type	9719/3: Extranodal NK-/T-cell lymphoma, nasal type	9700-9719: nhl - mature t and nk-cell lymphomas	IIb3 Mature T-cell and NK-cell lymphomas	NHL - Extranodal	Blank(s)	Blank(s)	Lymphoma	63.5 Other T cell lymphomas and NK cell neoplasms	Localized	Localized	Localized only	Blank(s)	Blank(s)	0	None	None; diagnosed at autopsy	No radiation and/or cancer-directed surgery	Not recommended	None/Unknown	Yes	Blank(s)	Blank(s)
55-59 years	Male	2017	Not PRCDA	Asian or Pacific Islander	Non-Spanish-Hispanic-Latino	Non-Hispanic Asian or Pacific Islander	NHL - Extranodal	Malignant	Lymphoma	Lymphoma	2.1.7 NK/T-cell (excluded from anaplastic T-cell)	2(b)2.4 NK/T-cell lymph, nasal-type/aggres NK leuk	IIb Non-Hodgkin lymphomas (except Burkitt lymphoma)	5. All Other Cancer Types	Non-Hodgkin Lymphomas	Other T and NK-cell leukemias/lymphomas	Lymphoma	C30.0-Nasal cavity	300	9719	Malignant	NK cell; natural killer cell (1995+)	Blank(s)	Blank(s)	Left - origin of primary	Positive histology	9719/3: Extranodal NK-/T-cell lymphoma, nasal type	9719/3: Extranodal NK-/T-cell lymphoma, nasal type	9700-9719: nhl - mature t and nk-cell lymphomas	IIb3 Mature T-cell and NK-cell lymphomas	NHL - Extranodal	Blank(s)	Blank(s)	Lymphoma	63.5 Other T cell lymphomas and NK cell neoplasms	Localized	Localized	Localized only	Blank(s)	Blank(s)	0	None	None; diagnosed at autopsy	No radiation and/or cancer-directed surgery	Not recommended	None/Unknown	Yes	Blank(s)	Blank(s)
50-54 years	Male	2019	Not PRCDA	White	Spanish-Hispanic-Latino	Hispanic (All Races)	NHL - Extranodal	Malignant	Blank(s)	Lymphoma	2.1.7 NK/T-cell (excluded from anaplastic T-cell)	2(b)2.4 NK/T-cell lymph, nasal-type/aggres NK leuk	IIb Non-Hodgkin lymphomas (except Burkitt lymphoma)	5. All Other Cancer Types	Non-Hodgkin Lymphomas	Other T and NK-cell leukemias/lymphomas	Lymphoma	C30.0-Nasal cavity	300	9719	Malignant	Unknown	8	8	Not a paired site	Positive histology	9719/3: Extranodal NK-/T-cell lymphoma, nasal type	9719/3: Extranodal NK-/T-cell lymphoma, nasal type	9700-9719: nhl - mature t and nk-cell lymphomas	IIb3 Mature T-cell and NK-cell lymphomas	NHL - Extranodal	Lymphoma	Non-Hodgkin Lymphomas: Peripheral T-cell Lymphoma	Lymphoma	63.5 Other T cell lymphomas and NK cell neoplasms	Unknown/unstaged	Blank(s)	Blank(s)	Blank(s)	Blank(s)	0	None	None; diagnosed at autopsy	No radiation and/or cancer-directed surgery	Not recommended	Beam radiation	Yes	Blank(s)	Blank(s)
25-29 years	Male	2018	Not PRCDA	White	Spanish-Hispanic-Latino	Hispanic (All Races)	NHL - Extranodal	Malignant	Blank(s)	Lymphoma	2.1.7 NK/T-cell (excluded from anaplastic T-cell)	2(b)2.4 NK/T-cell lymph, nasal-type/aggres NK leuk	IIb Non-Hodgkin lymphomas (except Burkitt lymphoma)	5. All Other Cancer Types	Non-Hodgkin Lymphomas	Other T and NK-cell leukemias/lymphomas	Lymphoma	C30.0-Nasal cavity	300	9719	Malignant	Unknown	8	8	Not a paired site	Positive histology	9719/3: Extranodal NK-/T-cell lymphoma, nasal type	9719/3: Extranodal NK-/T-cell lymphoma, nasal type	9700-9719: nhl - mature t and nk-cell lymphomas	IIb3 Mature T-cell and NK-cell lymphomas	NHL - Extranodal	Lymphoma	Non-Hodgkin Lymphomas: Peripheral T-cell Lymphoma	Lymphoma	63.5 Other T cell lymphomas and NK cell neoplasms	Regional	Blank(s)	Blank(s)	Blank(s)	Blank(s)	0	None	None; diagnosed at autopsy	No radiation and/or cancer-directed surgery	Not recommended	Beam radiation	Yes	Blank(s)	Blank(s)
35-39 years	Male	2019	Not PRCDA	White	Spanish-Hispanic-Latino	Hispanic (All Races)	NHL - Extranodal	Malignant	Blank(s)	Lymphoma	2.1.7 NK/T-cell (excluded from anaplastic T-cell)	2(b)2.4 NK/T-cell lymph, nasal-type/aggres NK leuk	IIb Non-Hodgkin lymphomas (except Burkitt lymphoma)	5. All Other Cancer Types	Non-Hodgkin Lymphomas	Other T and NK-cell leukemias/lymphomas	Lymphoma	C30.0-Nasal cavity	300	9719	Malignant	Unknown	8	8	Right - origin of primary	Pos hist AND immunophenotyping AND/OR pos genetic studies	9719/3: Extranodal NK-/T-cell lymphoma, nasal type	9719/3: Extranodal NK-/T-cell lymphoma, nasal type	9700-9719: nhl - mature t and nk-cell lymphomas	IIb3 Mature T-cell and NK-cell lymphomas	NHL - Extranodal	Lymphoma	Non-Hodgkin Lymphomas: Peripheral T-cell Lymphoma	Lymphoma	63.5 Other T cell lymphomas and NK cell neoplasms	Localized	Blank(s)	Blank(s)	Blank(s)	Blank(s)	0	None	None; diagnosed at autopsy	No radiation and/or cancer-directed surgery	Recommended but not performed, unknown reason	Beam radiation	Yes	Blank(s)	Blank(s)
40-44 years	Male	2019	Not PRCDA	Black	Non-Spanish-Hispanic-Latino	Non-Hispanic Black	NHL - Nodal	Malignant	Blank(s)	Lymphoma	2.1.7 NK/T-cell (excluded from anaplastic T-cell)	2(b)2.4 NK/T-cell lymph, nasal-type/aggres NK leuk	IIb Non-Hodgkin lymphomas (except Burkitt lymphoma)	5. All Other Cancer Types	Non-Hodgkin Lymphomas	Other T and NK-cell leukemias/lymphomas	Lymphoma	C09.9-Tonsil, NOS	99	9719	Malignant	Unknown	8	8	Paired site, but no information concerning laterality	Pos hist AND immunophenotyping AND/OR pos genetic studies	9719/3: Extranodal NK-/T-cell lymphoma, nasal type	9719/3: Extranodal NK-/T-cell lymphoma, nasal type	9700-9719: nhl - mature t and nk-cell lymphomas	IIb3 Mature T-cell and NK-cell lymphomas	NHL - Nodal	Lymphoma	Non-Hodgkin Lymphomas: Peripheral T-cell Lymphoma	Lymphoma	63.5 Other T cell lymphomas and NK cell neoplasms	Distant	Blank(s)	Blank(s)	Blank(s)	Blank(s)	0	None	None; diagnosed at autopsy	No radiation and/or cancer-directed surgery	Not recommended	None/Unknown	Yes	Blank(s)	Blank(s)
40-44 years	Male	2019	Not PRCDA	White	Spanish-Hispanic-Latino	Hispanic (All Races)	NHL - Extranodal	Malignant	Blank(s)	Lymphoma	2.1.7 NK/T-cell (excluded from anaplastic T-cell)	2(b)2.4 NK/T-cell lymph, nasal-type/aggres NK leuk	IIb Non-Hodgkin lymphomas (except Burkitt lymphoma)	5. All Other Cancer Types	Non-Hodgkin Lymphomas	Other T and NK-cell leukemias/lymphomas	Lymphoma	C30.0-Nasal cavity	300	9719	Malignant	Unknown	8	8	Left - origin of primary	Pos hist AND immunophenotyping AND/OR pos genetic studies	9719/3: Extranodal NK-/T-cell lymphoma, nasal type	9719/3: Extranodal NK-/T-cell lymphoma, nasal type	9700-9719: nhl - mature t and nk-cell lymphomas	IIb3 Mature T-cell and NK-cell lymphomas	NHL - Extranodal	Lymphoma	Non-Hodgkin Lymphomas: Peripheral T-cell Lymphoma	Lymphoma	63.5 Other T cell lymphomas and NK cell neoplasms	Regional	Blank(s)	Blank(s)	Blank(s)	Blank(s)	0	Unknown or not applicable	None; diagnosed at autopsy	No radiation and/or cancer-directed surgery	Not recommended	Beam radiation	Yes	Blank(s)	Blank(s)
65-69 years	Female	2019	Not PRCDA	Asian or Pacific Islander	Non-Spanish-Hispanic-Latino	Non-Hispanic Asian or Pacific Islander	NHL - Extranodal	Malignant	Blank(s)	Lymphoma	2.1.7 NK/T-cell (excluded from anaplastic T-cell)	2(b)2.4 NK/T-cell lymph, nasal-type/aggres NK leuk	IIb Non-Hodgkin lymphomas (except Burkitt lymphoma)	5. All Other Cancer Types	Non-Hodgkin Lymphomas	Other T and NK-cell leukemias/lymphomas	Lymphoma	C42.1-Bone marrow	421	9719	Malignant	Unknown	8	8	Not a paired site	Positive histology	9719/3: Extranodal NK-/T-cell lymphoma, nasal type	9719/3: Extranodal NK-/T-cell lymphoma, nasal type	9700-9719: nhl - mature t and nk-cell lymphomas	IIb3 Mature T-cell and NK-cell lymphomas	NHL - Extranodal	Lymphoma	Non-Hodgkin Lymphomas: Peripheral T-cell Lymphoma	Lymphoma	63.5 Other T cell lymphomas and NK cell neoplasms	Unknown/unstaged	Blank(s)	Blank(s)	Blank(s)	Blank(s)	98	Unknown or not applicable	None; diagnosed at autopsy	No radiation and/or cancer-directed surgery	Not recommended	None/Unknown	No/Unknown	Blank(s)	Blank(s)
55-59 years	Male	2001	PRCDA	American Indian/Alaska Native	Non-Spanish-Hispanic-Latino	Non-Hispanic American Indian/Alaska Native	NHL - Extranodal	Malignant	Lymphoma	Lymphoma	2.1.7 NK/T-cell (excluded from anaplastic T-cell)	2(b)2.4 NK/T-cell lymph, nasal-type/aggres NK leuk	IIb Non-Hodgkin lymphomas (except Burkitt lymphoma)	5. All Other Cancer Types	Non-Hodgkin Lymphomas	Other T and NK-cell leukemias/lymphomas	Lymphoma	C30.0-Nasal cavity	300	9719	Malignant	T-cell	Blank(s)	Blank(s)	Not a paired site	Positive histology	9719/3: Extranodal NK-/T-cell lymphoma, nasal type	9719/3: Extranodal NK-/T-cell lymphoma, nasal type	9700-9719: nhl - mature t and nk-cell lymphomas	IIb3 Mature T-cell and NK-cell lymphomas	NHL - Extranodal	Blank(s)	Blank(s)	Blank(s)	63.5 Other T cell lymphomas and NK cell neoplasms	Blank(s)	Localized	Blank(s)	Unstaged	Stage I	0	Blank(s)	Blank(s)	No radiation and/or cancer-directed surgery	Not recommended	None/Unknown	Yes	0	0
25-29 years	Male	2006	PRCDA	American Indian/Alaska Native	Non-Spanish-Hispanic-Latino	Non-Hispanic American Indian/Alaska Native	NHL - Extranodal	Malignant	LymphomaOcularAdnexa	LymphomaOcularAdnexa	2.1.7 NK/T-cell (excluded from anaplastic T-cell)	2(b)2.4 NK/T-cell lymph, nasal-type/aggres NK leuk	IIb Non-Hodgkin lymphomas (except Burkitt lymphoma)	5. All Other Cancer Types	Non-Hodgkin Lymphomas	Other T and NK-cell leukemias/lymphomas	Lymphoma	C69.6-Orbit, NOS	696	9719	Malignant	Unknown	Blank(s)	Blank(s)	Right - origin of primary	Positive histology	9719/3: Extranodal NK-/T-cell lymphoma, nasal type	9719/3: Extranodal NK-/T-cell lymphoma, nasal type	9700-9719: nhl - mature t and nk-cell lymphomas	IIb3 Mature T-cell and NK-cell lymphomas	NHL - Extranodal	Blank(s)	Blank(s)	Blank(s)	63.5 Other T cell lymphomas and NK cell neoplasms	Localized	Localized	Localized only	Unstaged	N/A	20	None	None; diagnosed at autopsy	Radiation after surgery	Surgery performed	Beam radiation	Yes	Blank(s)	Blank(s)
30-34 years	Female	2010	PRCDA	American Indian/Alaska Native	Non-Spanish-Hispanic-Latino	Non-Hispanic American Indian/Alaska Native	NHL - Extranodal	Malignant	Lymphoma	Lymphoma	2.1.7 NK/T-cell (excluded from anaplastic T-cell)	2(b)2.4 NK/T-cell lymph, nasal-type/aggres NK leuk	IIb Non-Hodgkin lymphomas (except Burkitt lymphoma)	5. All Other Cancer Types	Non-Hodgkin Lymphomas	Other T and NK-cell leukemias/lymphomas	Lymphoma	C42.1-Bone marrow	421	9719	Malignant	NK cell; natural killer cell (1995+)	Blank(s)	Blank(s)	Not a paired site	Pos hist AND immunophenotyping AND/OR pos genetic studies	9719/3: Extranodal NK-/T-cell lymphoma, nasal type	9719/3: Extranodal NK-/T-cell lymphoma, nasal type	9700-9719: nhl - mature t and nk-cell lymphomas	IIb3 Mature T-cell and NK-cell lymphomas	NHL - Extranodal	Blank(s)	Blank(s)	Lymphoma	63.5 Other T cell lymphomas and NK cell neoplasms	Distant	Distant	Distant site(s)/node(s) involved	Unstaged	Stage IV	98	Unknown or not applicable	None; diagnosed at autopsy	No radiation and/or cancer-directed surgery	Not recommended	None/Unknown	No/Unknown	Blank(s)	Blank(s)
40-44 years	Male	2013	PRCDA	American Indian/Alaska Native	Non-Spanish-Hispanic-Latino	Non-Hispanic American Indian/Alaska Native	NHL - Extranodal	Malignant	Lymphoma	Lymphoma	2.1.7 NK/T-cell (excluded from anaplastic T-cell)	2(b)2.4 NK/T-cell lymph, nasal-type/aggres NK leuk	IIb Non-Hodgkin lymphomas (except Burkitt lymphoma)	5. All Other Cancer Types	Non-Hodgkin Lymphomas	Other T and NK-cell leukemias/lymphomas	Lymphoma	C11.8-Overlapping lesion of nasopharynx	118	9719	Malignant	NK cell; natural killer cell (1995+)	Blank(s)	Blank(s)	Not a paired site	Positive histology	9719/3: Extranodal NK-/T-cell lymphoma, nasal type	9719/3: Extranodal NK-/T-cell lymphoma, nasal type	9700-9719: nhl - mature t and nk-cell lymphomas	IIb3 Mature T-cell and NK-cell lymphomas	NHL - Extranodal	Blank(s)	Blank(s)	Lymphoma	63.5 Other T cell lymphomas and NK cell neoplasms	Regional	Regional	Regional, NOS	Unstaged	Stage II	0	None	None; diagnosed at autopsy	No radiation and/or cancer-directed surgery	Not recommended	Beam radiation	Yes	Blank(s)	Blank(s)
80-84 years	Male	2020	Not PRCDA	White	Non-Spanish-Hispanic-Latino	Non-Hispanic White	NHL - Nodal	Malignant	Blank(s)	Lymphoma	2.1.7 NK/T-cell (excluded from anaplastic T-cell)	2(b)2.4 NK/T-cell lymph, nasal-type/aggres NK leuk	IIb Non-Hodgkin lymphomas (except Burkitt lymphoma)	5. All Other Cancer Types	Non-Hodgkin Lymphomas	Other T and NK-cell leukemias/lymphomas	Lymphoma	C77.8-Lymph nodes of multiple regions	778	9719	Malignant	Unknown	8	8	Not a paired site	Pos hist AND immunophenotyping AND/OR pos genetic studies	9719/3: Extranodal NK-/T-cell lymphoma, nasal type	9719/3: Extranodal NK-/T-cell lymphoma, nasal type	9700-9719: nhl - mature t and nk-cell lymphomas	IIb3 Mature T-cell and NK-cell lymphomas	NHL - Nodal	Lymphoma	Non-Hodgkin Lymphomas: Peripheral T-cell Lymphoma	Lymphoma	63.5 Other T cell lymphomas and NK cell neoplasms	Regional	Blank(s)	Blank(s)	Blank(s)	Blank(s)	0	Unknown or not applicable	None; diagnosed at autopsy	No radiation and/or cancer-directed surgery	Not recommended	Beam radiation	Yes	Blank(s)	Blank(s)
25-29 years	Male	2002	Not PRCDA	White	Spanish-Hispanic-Latino	Hispanic (All Races)	NHL - Extranodal	Malignant	Lymphoma	Lymphoma	2.1.7 NK/T-cell (excluded from anaplastic T-cell)	2(b)2.4 NK/T-cell lymph, nasal-type/aggres NK leuk	IIb Non-Hodgkin lymphomas (except Burkitt lymphoma)	5. All Other Cancer Types	Non-Hodgkin Lymphomas	Other T and NK-cell leukemias/lymphomas	Lymphoma	C11.8-Overlapping lesion of nasopharynx	118	9719	Malignant	NK cell; natural killer cell (1995+)	Blank(s)	Blank(s)	Not a paired site	Positive histology	9719/3: Extranodal NK-/T-cell lymphoma, nasal type	9719/3: Extranodal NK-/T-cell lymphoma, nasal type	9700-9719: nhl - mature t and nk-cell lymphomas	IIb3 Mature T-cell and NK-cell lymphomas	NHL - Extranodal	Blank(s)	Blank(s)	Blank(s)	63.5 Other T cell lymphomas and NK cell neoplasms	Blank(s)	Distant	Blank(s)	Unstaged	Stage IV	27	Blank(s)	Blank(s)	No radiation and/or cancer-directed surgery	Surgery performed	None/Unknown	Yes	0	0
25-29 years	Male	2002	Not PRCDA	White	Non-Spanish-Hispanic-Latino	Non-Hispanic White	NHL - Nodal	Malignant	Lymphoma	Lymphoma	2.1.7 NK/T-cell (excluded from anaplastic T-cell)	2(b)2.4 NK/T-cell lymph, nasal-type/aggres NK leuk	IIb Non-Hodgkin lymphomas (except Burkitt lymphoma)	5. All Other Cancer Types	Non-Hodgkin Lymphomas	Other T and NK-cell leukemias/lymphomas	Lymphoma	C77.0-Lymph nodes of head, face & neck	770	9719	Malignant	T-cell	Blank(s)	Blank(s)	Not a paired site	Positive histology	9719/3: Extranodal NK-/T-cell lymphoma, nasal type	9719/3: Extranodal NK-/T-cell lymphoma, nasal type	9700-9719: nhl - mature t and nk-cell lymphomas	IIb3 Mature T-cell and NK-cell lymphomas	NHL - Nodal	Blank(s)	Blank(s)	Blank(s)	63.5 Other T cell lymphomas and NK cell neoplasms	Blank(s)	Distant	Blank(s)	Unstaged	Stage IV	0	Blank(s)	Blank(s)	No radiation and/or cancer-directed surgery	Not recommended	None/Unknown	Yes	0	0
20-24 years	Male	2000	Not PRCDA	White	Spanish-Hispanic-Latino	Hispanic (All Races)	NHL - Extranodal	Malignant	Lymphoma	Lymphoma	2.1.7 NK/T-cell (excluded from anaplastic T-cell)	2(b)2.4 NK/T-cell lymph, nasal-type/aggres NK leuk	IIb Non-Hodgkin lymphomas (except Burkitt lymphoma)	5. All Other Cancer Types	Non-Hodgkin Lymphomas	Other T and NK-cell leukemias/lymphomas	Lymphoma	C44.6-Skin of upper limb and shoulder	446	9719	Malignant	NK cell; natural killer cell (1995+)	Blank(s)	Blank(s)	Left - origin of primary	Positive histology	9719/3: Extranodal NK-/T-cell lymphoma, nasal type	9719/3: Extranodal NK-/T-cell lymphoma, nasal type	9700-9719: nhl - mature t and nk-cell lymphomas	IIb3 Mature T-cell and NK-cell lymphomas	NHL - Extranodal	Blank(s)	Blank(s)	Blank(s)	63.5 Other T cell lymphomas and NK cell neoplasms	Blank(s)	Localized	Blank(s)	Unstaged	Stage I	10	Blank(s)	Blank(s)	Radiation after surgery	Surgery performed	Beam radiation	Yes	0	0
35-39 years	Female	2001	Not PRCDA	Asian or Pacific Islander	Non-Spanish-Hispanic-Latino	Non-Hispanic Asian or Pacific Islander	NHL - Extranodal	Malignant	Lymphoma	Lymphoma	2.1.7 NK/T-cell (excluded from anaplastic T-cell)	2(b)2.4 NK/T-cell lymph, nasal-type/aggres NK leuk	IIb Non-Hodgkin lymphomas (except Burkitt lymphoma)	5. All Other Cancer Types	Non-Hodgkin Lymphomas	Other T and NK-cell leukemias/lymphomas	Lymphoma	C41.0-Bones of skull and face and associated joints	410	9719	Malignant	NK cell; natural killer cell (1995+)	Blank(s)	Blank(s)	Not a paired site	Positive histology	9719/3: Extranodal NK-/T-cell lymphoma, nasal type	9719/3: Extranodal NK-/T-cell lymphoma, nasal type	9700-9719: nhl - mature t and nk-cell lymphomas	IIb3 Mature T-cell and NK-cell lymphomas	NHL - Extranodal	Blank(s)	Blank(s)	Blank(s)	63.5 Other T cell lymphomas and NK cell neoplasms	Blank(s)	Localized	Blank(s)	Unstaged	Stage I	19	Blank(s)	Blank(s)	Radiation after surgery	Surgery performed	Beam radiation	Yes	0	0
75-79 years	Female	2003	Not PRCDA	Asian or Pacific Islander	Non-Spanish-Hispanic-Latino	Non-Hispanic Asian or Pacific Islander	NHL - Extranodal	Malignant	Lymphoma	Lymphoma	2.1.7 NK/T-cell (excluded from anaplastic T-cell)	2(b)2.4 NK/T-cell lymph, nasal-type/aggres NK leuk	IIb Non-Hodgkin lymphomas (except Burkitt lymphoma)	5. All Other Cancer Types	Non-Hodgkin Lymphomas	Other T and NK-cell leukemias/lymphomas	Lymphoma	C30.0-Nasal cavity	300	9719	Malignant	T-cell	Blank(s)	Blank(s)	Right - origin of primary	Positive histology	9719/3: Extranodal NK-/T-cell lymphoma, nasal type	9719/3: Extranodal NK-/T-cell lymphoma, nasal type	9700-9719: nhl - mature t and nk-cell lymphomas	IIb3 Mature T-cell and NK-cell lymphomas	NHL - Extranodal	Blank(s)	Blank(s)	Blank(s)	63.5 Other T cell lymphomas and NK cell neoplasms	Blank(s)	Regional	Blank(s)	Unstaged	Stage II	0	None	None; diagnosed at autopsy	No radiation and/or cancer-directed surgery	Not recommended	Beam radiation	Yes	Blank(s)	Blank(s)
50-54 years	Male	2003	Not PRCDA	White	Non-Spanish-Hispanic-Latino	Non-Hispanic White	NHL - Extranodal	Malignant	Lymphoma	Lymphoma	2.1.7 NK/T-cell (excluded from anaplastic T-cell)	2(b)2.4 NK/T-cell lymph, nasal-type/aggres NK leuk	IIb Non-Hodgkin lymphomas (except Burkitt lymphoma)	5. All Other Cancer Types	Non-Hodgkin Lymphomas	Other T and NK-cell leukemias/lymphomas	Lymphoma	C11.9-Nasopharynx, NOS	119	9719	Malignant	T-cell	Blank(s)	Blank(s)	Not a paired site	Positive histology	9719/3: Extranodal NK-/T-cell lymphoma, nasal type	9719/3: Extranodal NK-/T-cell lymphoma, nasal type	9700-9719: nhl - mature t and nk-cell lymphomas	IIb3 Mature T-cell and NK-cell lymphomas	NHL - Extranodal	Blank(s)	Blank(s)	Blank(s)	63.5 Other T cell lymphomas and NK cell neoplasms	Blank(s)	Regional	Blank(s)	Unstaged	Stage II	0	None	None; diagnosed at autopsy	No radiation and/or cancer-directed surgery	Not recommended	Beam radiation	Yes	Blank(s)	Blank(s)
75-79 years	Male	2008	Not PRCDA	White	Non-Spanish-Hispanic-Latino	Non-Hispanic White	NHL - Extranodal	Malignant	Lymphoma	Lymphoma	2.1.7 NK/T-cell (excluded from anaplastic T-cell)	2(b)2.4 NK/T-cell lymph, nasal-type/aggres NK leuk	IIb Non-Hodgkin lymphomas (except Burkitt lymphoma)	5. All Other Cancer Types	Non-Hodgkin Lymphomas	Other T and NK-cell leukemias/lymphomas	Lymphoma	C30.0-Nasal cavity	300	9719	Malignant	T-cell	Blank(s)	Blank(s)	Not a paired site	Positive histology	9719/3: Extranodal NK-/T-cell lymphoma, nasal type	9719/3: Extranodal NK-/T-cell lymphoma, nasal type	9700-9719: nhl - mature t and nk-cell lymphomas	IIb3 Mature T-cell and NK-cell lymphomas	NHL - Extranodal	Blank(s)	Blank(s)	Blank(s)	63.5 Other T cell lymphomas and NK cell neoplasms	Localized	Localized	Localized only	Unstaged	Stage I	0	Unknown or not applicable	None; diagnosed at autopsy	No radiation and/or cancer-directed surgery	Not recommended	Beam radiation	No/Unknown	Blank(s)	Blank(s)
40-44 years	Male	2004	Not PRCDA	Asian or Pacific Islander	Non-Spanish-Hispanic-Latino	Non-Hispanic Asian or Pacific Islander	NHL - Extranodal	Malignant	Lymphoma	Lymphoma	2.1.7 NK/T-cell (excluded from anaplastic T-cell)	2(b)2.4 NK/T-cell lymph, nasal-type/aggres NK leuk	IIb Non-Hodgkin lymphomas (except Burkitt lymphoma)	5. All Other Cancer Types	Non-Hodgkin Lymphomas	Other T and NK-cell leukemias/lymphomas	Lymphoma	C30.0-Nasal cavity	300	9719	Malignant	NK cell; natural killer cell (1995+)	Blank(s)	Blank(s)	Not a paired site	Positive histology	9719/3: Extranodal NK-/T-cell lymphoma, nasal type	9719/3: Extranodal NK-/T-cell lymphoma, nasal type	9700-9719: nhl - mature t and nk-cell lymphomas	IIb3 Mature T-cell and NK-cell lymphomas	NHL - Extranodal	Blank(s)	Blank(s)	Blank(s)	63.5 Other T cell lymphomas and NK cell neoplasms	Distant	Distant	Distant site(s)/node(s) involved	Unstaged	Stage IV	0	None	None; diagnosed at autopsy	No radiation and/or cancer-directed surgery	Not recommended	None/Unknown	Yes	Blank(s)	Blank(s)
70-74 years	Male	2004	Not PRCDA	Asian or Pacific Islander	Non-Spanish-Hispanic-Latino	Non-Hispanic Asian or Pacific Islander	NHL - Extranodal	Malignant	Lymphoma	Lymphoma	2.1.7 NK/T-cell (excluded from anaplastic T-cell)	2(b)2.4 NK/T-cell lymph, nasal-type/aggres NK leuk	IIb Non-Hodgkin lymphomas (except Burkitt lymphoma)	5. All Other Cancer Types	Non-Hodgkin Lymphomas	Other T and NK-cell leukemias/lymphomas	Lymphoma	C11.8-Overlapping lesion of nasopharynx	118	9719	Malignant	T-cell	Blank(s)	Blank(s)	Not a paired site	Positive histology	9719/3: Extranodal NK-/T-cell lymphoma, nasal type	9719/3: Extranodal NK-/T-cell lymphoma, nasal type	9700-9719: nhl - mature t and nk-cell lymphomas	IIb3 Mature T-cell and NK-cell lymphomas	NHL - Extranodal	Blank(s)	Blank(s)	Blank(s)	63.5 Other T cell lymphomas and NK cell neoplasms	Regional	Regional	Regional, NOS	Unstaged	Stage II	0	None	None; diagnosed at autopsy	No radiation and/or cancer-directed surgery	Not recommended	Beam radiation	No/Unknown	Blank(s)	Blank(s)
30-34 years	Male	2005	Not PRCDA	White	Spanish-Hispanic-Latino	Hispanic (All Races)	NHL - Extranodal	Malignant	Lymphoma	Lymphoma	2.1.7 NK/T-cell (excluded from anaplastic T-cell)	2(b)2.4 NK/T-cell lymph, nasal-type/aggres NK leuk	IIb Non-Hodgkin lymphomas (except Burkitt lymphoma)	5. All Other Cancer Types	Non-Hodgkin Lymphomas	Other T and NK-cell leukemias/lymphomas	Lymphoma	C30.0-Nasal cavity	300	9719	Malignant	T-cell	Blank(s)	Blank(s)	Right - origin of primary	Positive histology	9719/3: Extranodal NK-/T-cell lymphoma, nasal type	9719/3: Extranodal NK-/T-cell lymphoma, nasal type	9700-9719: nhl - mature t and nk-cell lymphomas	IIb3 Mature T-cell and NK-cell lymphomas	NHL - Extranodal	Blank(s)	Blank(s)	Blank(s)	63.5 Other T cell lymphomas and NK cell neoplasms	Regional	Regional	Regional, NOS	Unstaged	Stage II	0	None	None; diagnosed at autopsy	No radiation and/or cancer-directed surgery	Not recommended	Beam radiation	No/Unknown	Blank(s)	Blank(s)
35-39 years	Female	2005	Not PRCDA	Asian or Pacific Islander	Non-Spanish-Hispanic-Latino	Non-Hispanic Asian or Pacific Islander	NHL - Extranodal	Malignant	Lymphoma	Lymphoma	2.1.7 NK/T-cell (excluded from anaplastic T-cell)	2(b)2.4 NK/T-cell lymph, nasal-type/aggres NK leuk	IIb Non-Hodgkin lymphomas (except Burkitt lymphoma)	5. All Other Cancer Types	Non-Hodgkin Lymphomas	Other T and NK-cell leukemias/lymphomas	Lymphoma	C11.9-Nasopharynx, NOS	119	9719	Malignant	T-cell	Blank(s)	Blank(s)	Not a paired site	Positive histology	9719/3: Extranodal NK-/T-cell lymphoma, nasal type	9719/3: Extranodal NK-/T-cell lymphoma, nasal type	9700-9719: nhl - mature t and nk-cell lymphomas	IIb3 Mature T-cell and NK-cell lymphomas	NHL - Extranodal	Blank(s)	Blank(s)	Blank(s)	63.5 Other T cell lymphomas and NK cell neoplasms	Distant	Distant	Distant site(s)/node(s) involved	Unstaged	Stage IV	0	None	None; diagnosed at autopsy	No radiation and/or cancer-directed surgery	Not recommended	Beam radiation	Yes	Blank(s)	Blank(s)
20-24 years	Male	2005	Not PRCDA	Asian or Pacific Islander	Non-Spanish-Hispanic-Latino	Non-Hispanic Asian or Pacific Islander	NHL - Extranodal	Malignant	Lymphoma	Lymphoma	2.1.7 NK/T-cell (excluded from anaplastic T-cell)	2(b)2.4 NK/T-cell lymph, nasal-type/aggres NK leuk	IIb Non-Hodgkin lymphomas (except Burkitt lymphoma)	5. All Other Cancer Types	Non-Hodgkin Lymphomas	Other T and NK-cell leukemias/lymphomas	Lymphoma	C10.9-Oropharynx, NOS	109	9719	Malignant	T-cell	Blank(s)	Blank(s)	Not a paired site	Positive histology	9719/3: Extranodal NK-/T-cell lymphoma, nasal type	9719/3: Extranodal NK-/T-cell lymphoma, nasal type	9700-9719: nhl - mature t and nk-cell lymphomas	IIb3 Mature T-cell and NK-cell lymphomas	NHL - Extranodal	Blank(s)	Blank(s)	Blank(s)	63.5 Other T cell lymphomas and NK cell neoplasms	Regional	Regional	Regional, NOS	Unstaged	Stage II	90	Unknown or not applicable	None; diagnosed at autopsy	No radiation and/or cancer-directed surgery	Surgery performed	None/Unknown	Yes	Blank(s)	Blank(s)
45-49 years	Female	2004	Not PRCDA	White	Non-Spanish-Hispanic-Latino	Non-Hispanic White	NHL - Nodal	Malignant	Lymphoma	Lymphoma	2.1.7 NK/T-cell (excluded from anaplastic T-cell)	2(b)2.4 NK/T-cell lymph, nasal-type/aggres NK leuk	IIb Non-Hodgkin lymphomas (except Burkitt lymphoma)	5. All Other Cancer Types	Non-Hodgkin Lymphomas	Other T and NK-cell leukemias/lymphomas	Lymphoma	C77.9-Lymph node, NOS	779	9719	Malignant	NK cell; natural killer cell (1995+)	Blank(s)	Blank(s)	Not a paired site	Positive histology	9719/3: Extranodal NK-/T-cell lymphoma, nasal type	9719/3: Extranodal NK-/T-cell lymphoma, nasal type	9700-9719: nhl - mature t and nk-cell lymphomas	IIb3 Mature T-cell and NK-cell lymphomas	NHL - Nodal	Blank(s)	Blank(s)	Blank(s)	63.5 Other T cell lymphomas and NK cell neoplasms	Regional	Regional	Regional, NOS	Unstaged	Stage II	0	Unknown or not applicable	None; diagnosed at autopsy	No radiation and/or cancer-directed surgery	Not recommended	None/Unknown	Yes	Blank(s)	Blank(s)
65-69 years	Male	2006	Not PRCDA	White	Non-Spanish-Hispanic-Latino	Non-Hispanic White	NHL - Nodal	Malignant	Lymphoma	Lymphoma	2.1.7 NK/T-cell (excluded from anaplastic T-cell)	2(b)2.4 NK/T-cell lymph, nasal-type/aggres NK leuk	IIb Non-Hodgkin lymphomas (except Burkitt lymphoma)	5. All Other Cancer Types	Non-Hodgkin Lymphomas	Other T and NK-cell leukemias/lymphomas	Lymphoma	C77.5-Pelvic lymph nodes	775	9719	Malignant	T-cell	Blank(s)	Blank(s)	Not a paired site	Positive histology	9719/3: Extranodal NK-/T-cell lymphoma, nasal type	9719/3: Extranodal NK-/T-cell lymphoma, nasal type	9700-9719: nhl - mature t and nk-cell lymphomas	IIb3 Mature T-cell and NK-cell lymphomas	NHL - Nodal	Blank(s)	Blank(s)	Blank(s)	63.5 Other T cell lymphomas and NK cell neoplasms	Regional	Regional	Regional, NOS	Unstaged	Stage II	0	Unknown or not applicable	None; diagnosed at autopsy	No radiation and/or cancer-directed surgery	Not recommended	Beam radiation	Yes	Blank(s)	Blank(s)
60-64 years	Male	2007	Not PRCDA	Asian or Pacific Islander	Non-Spanish-Hispanic-Latino	Non-Hispanic Asian or Pacific Islander	NHL - Extranodal	Malignant	Lymphoma	Lymphoma	2.1.7 NK/T-cell (excluded from anaplastic T-cell)	2(b)2.4 NK/T-cell lymph, nasal-type/aggres NK leuk	IIb Non-Hodgkin lymphomas (except Burkitt lymphoma)	5. All Other Cancer Types	Non-Hodgkin Lymphomas	Other T and NK-cell leukemias/lymphomas	Lymphoma	C30.0-Nasal cavity	300	9719	Malignant	T-cell	Blank(s)	Blank(s)	Right - origin of primary	Positive histology	9719/3: Extranodal NK-/T-cell lymphoma, nasal type	9719/3: Extranodal NK-/T-cell lymphoma, nasal type	9700-9719: nhl - mature t and nk-cell lymphomas	IIb3 Mature T-cell and NK-cell lymphomas	NHL - Extranodal	Blank(s)	Blank(s)	Blank(s)	63.5 Other T cell lymphomas and NK cell neoplasms	Regional	Regional	Regional, NOS	Unstaged	Stage II	0	None	None; diagnosed at autopsy	No radiation and/or cancer-directed surgery	Not recommended	None/Unknown	Yes	Blank(s)	Blank(s)
50-54 years	Male	2008	Not PRCDA	White	Non-Spanish-Hispanic-Latino	Non-Hispanic White	NHL - Nodal	Malignant	Lymphoma	Lymphoma	2.1.7 NK/T-cell (excluded from anaplastic T-cell)	2(b)2.4 NK/T-cell lymph, nasal-type/aggres NK leuk	IIb Non-Hodgkin lymphomas (except Burkitt lymphoma)	5. All Other Cancer Types	Non-Hodgkin Lymphomas	Other T and NK-cell leukemias/lymphomas	Lymphoma	C77.8-Lymph nodes of multiple regions	778	9719	Malignant	Unknown	Blank(s)	Blank(s)	Not a paired site	Positive histology	9719/3: Extranodal NK-/T-cell lymphoma, nasal type	9719/3: Extranodal NK-/T-cell lymphoma, nasal type	9700-9719: nhl - mature t and nk-cell lymphomas	IIb3 Mature T-cell and NK-cell lymphomas	NHL - Nodal	Blank(s)	Blank(s)	Blank(s)	63.5 Other T cell lymphomas and NK cell neoplasms	Regional	Regional	Regional, NOS	Unstaged	Stage II	0	Unknown or not applicable	None; diagnosed at autopsy	No radiation and/or cancer-directed surgery	Not recommended	None/Unknown	Yes	Blank(s)	Blank(s)
85+ years	Male	2008	Not PRCDA	Asian or Pacific Islander	Non-Spanish-Hispanic-Latino	Non-Hispanic Asian or Pacific Islander	NHL - Extranodal	Malignant	Lymphoma	Lymphoma	2.1.7 NK/T-cell (excluded from anaplastic T-cell)	2(b)2.4 NK/T-cell lymph, nasal-type/aggres NK leuk	IIb Non-Hodgkin lymphomas (except Burkitt lymphoma)	5. All Other Cancer Types	Non-Hodgkin Lymphomas	Other T and NK-cell leukemias/lymphomas	Lymphoma	C30.0-Nasal cavity	300	9719	Malignant	T-cell	Blank(s)	Blank(s)	Left - origin of primary	Positive histology	9719/3: Extranodal NK-/T-cell lymphoma, nasal type	9719/3: Extranodal NK-/T-cell lymphoma, nasal type	9700-9719: nhl - mature t and nk-cell lymphomas	IIb3 Mature T-cell and NK-cell lymphomas	NHL - Extranodal	Blank(s)	Blank(s)	Blank(s)	63.5 Other T cell lymphomas and NK cell neoplasms	Localized	Localized	Localized only	Unstaged	Stage I	0	None	None; diagnosed at autopsy	No radiation and/or cancer-directed surgery	Not recommended	Beam radiation	No/Unknown	Blank(s)	Blank(s)
75-79 years	Female	2009	Not PRCDA	White	Spanish-Hispanic-Latino	Hispanic (All Races)	NHL - Extranodal	Malignant	Lymphoma	Lymphoma	2.1.7 NK/T-cell (excluded from anaplastic T-cell)	2(b)2.4 NK/T-cell lymph, nasal-type/aggres NK leuk	IIb Non-Hodgkin lymphomas (except Burkitt lymphoma)	5. All Other Cancer Types	Non-Hodgkin Lymphomas	Other T and NK-cell leukemias/lymphomas	Lymphoma	C30.0-Nasal cavity	300	9719	Malignant	NK cell; natural killer cell (1995+)	Blank(s)	Blank(s)	Not a paired site	Positive histology	9719/3: Extranodal NK-/T-cell lymphoma, nasal type	9719/3: Extranodal NK-/T-cell lymphoma, nasal type	9700-9719: nhl - mature t and nk-cell lymphomas	IIb3 Mature T-cell and NK-cell lymphomas	NHL - Extranodal	Blank(s)	Blank(s)	Blank(s)	63.5 Other T cell lymphomas and NK cell neoplasms	Localized	Localized	Localized only	Unstaged	Stage I	0	None	None; diagnosed at autopsy	No radiation and/or cancer-directed surgery	Not recommended	Beam radiation	Yes	Blank(s)	Blank(s)
30-34 years	Female	2010	Not PRCDA	White	Spanish-Hispanic-Latino	Hispanic (All Races)	NHL - Extranodal	Malignant	Lymphoma	Lymphoma	2.1.7 NK/T-cell (excluded from anaplastic T-cell)	2(b)2.4 NK/T-cell lymph, nasal-type/aggres NK leuk	IIb Non-Hodgkin lymphomas (except Burkitt lymphoma)	5. All Other Cancer Types	Non-Hodgkin Lymphomas	Other T and NK-cell leukemias/lymphomas	Lymphoma	C53.9-Cervix uteri	539	9719	Malignant	NK cell; natural killer cell (1995+)	Blank(s)	Blank(s)	Not a paired site	Positive histology	9719/3: Extranodal NK-/T-cell lymphoma, nasal type	9719/3: Extranodal NK-/T-cell lymphoma, nasal type	9700-9719: nhl - mature t and nk-cell lymphomas	IIb3 Mature T-cell and NK-cell lymphomas	NHL - Extranodal	Blank(s)	Blank(s)	Lymphoma	63.5 Other T cell lymphomas and NK cell neoplasms	Distant	Distant	Distant site(s)/node(s) involved	Unstaged	Stage IV	30	None	None; diagnosed at autopsy	No radiation and/or cancer-directed surgery	Surgery performed	None/Unknown	Yes	Blank(s)	Blank(s)
35-39 years	Male	2010	Not PRCDA	White	Spanish-Hispanic-Latino	Hispanic (All Races)	NHL - Extranodal	Malignant	Lymphoma	Lymphoma	2.1.7 NK/T-cell (excluded from anaplastic T-cell)	2(b)2.4 NK/T-cell lymph, nasal-type/aggres NK leuk	IIb Non-Hodgkin lymphomas (except Burkitt lymphoma)	5. All Other Cancer Types	Non-Hodgkin Lymphomas	Other T and NK-cell leukemias/lymphomas	Lymphoma	C31.9-Accessory sinus, NOS	319	9719	Malignant	NK cell; natural killer cell (1995+)	Blank(s)	Blank(s)	Left - origin of primary	Positive histology	9719/3: Extranodal NK-/T-cell lymphoma, nasal type	9719/3: Extranodal NK-/T-cell lymphoma, nasal type	9700-9719: nhl - mature t and nk-cell lymphomas	IIb3 Mature T-cell and NK-cell lymphomas	NHL - Extranodal	Blank(s)	Blank(s)	Lymphoma	63.5 Other T cell lymphomas and NK cell neoplasms	Localized	Localized	Localized only	Unstaged	Stage I	0	None	None; diagnosed at autopsy	No radiation and/or cancer-directed surgery	Not recommended	None/Unknown	Yes	Blank(s)	Blank(s)
55-59 years	Female	2010	Not PRCDA	Asian or Pacific Islander	Non-Spanish-Hispanic-Latino	Non-Hispanic Asian or Pacific Islander	NHL - Extranodal	Malignant	Lymphoma	Lymphoma	2.1.7 NK/T-cell (excluded from anaplastic T-cell)	2(b)2.4 NK/T-cell lymph, nasal-type/aggres NK leuk	IIb Non-Hodgkin lymphomas (except Burkitt lymphoma)	5. All Other Cancer Types	Non-Hodgkin Lymphomas	Other T and NK-cell leukemias/lymphomas	Lymphoma	C30.0-Nasal cavity	300	9719	Malignant	NK cell; natural killer cell (1995+)	Blank(s)	Blank(s)	Not a paired site	Positive histology	9719/3: Extranodal NK-/T-cell lymphoma, nasal type	9719/3: Extranodal NK-/T-cell lymphoma, nasal type	9700-9719: nhl - mature t and nk-cell lymphomas	IIb3 Mature T-cell and NK-cell lymphomas	NHL - Extranodal	Blank(s)	Blank(s)	Lymphoma	63.5 Other T cell lymphomas and NK cell neoplasms	Localized	Localized	Localized only	Unstaged	Stage I	0	None	None; diagnosed at autopsy	No radiation and/or cancer-directed surgery	Not recommended	Beam radiation	Yes	Blank(s)	Blank(s)
85+ years	Male	2011	Not PRCDA	Asian or Pacific Islander	Non-Spanish-Hispanic-Latino	Non-Hispanic Asian or Pacific Islander	NHL - Extranodal	Malignant	Lymphoma	Lymphoma	2.1.7 NK/T-cell (excluded from anaplastic T-cell)	2(b)2.4 NK/T-cell lymph, nasal-type/aggres NK leuk	IIb Non-Hodgkin lymphomas (except Burkitt lymphoma)	5. All Other Cancer Types	Non-Hodgkin Lymphomas	Other T and NK-cell leukemias/lymphomas	Lymphoma	C44.9-Skin, NOS	449	9719	Malignant	NK cell; natural killer cell (1995+)	Blank(s)	Blank(s)	Not a paired site	Positive histology	9719/3: Extranodal NK-/T-cell lymphoma, nasal type	9719/3: Extranodal NK-/T-cell lymphoma, nasal type	9700-9719: nhl - mature t and nk-cell lymphomas	IIb3 Mature T-cell and NK-cell lymphomas	NHL - Extranodal	Blank(s)	Blank(s)	Primary Cutaneous Lymphomas (excluding Mycosis Fungoides)	63.5 Other T cell lymphomas and NK cell neoplasms	Localized	Localized	Localized only	Unstaged	Stage I	0	None	None; diagnosed at autopsy	No radiation and/or cancer-directed surgery	Not recommended	None/Unknown	Yes	Blank(s)	Blank(s)
50-54 years	Male	2010	Not PRCDA	Asian or Pacific Islander	Non-Spanish-Hispanic-Latino	Non-Hispanic Asian or Pacific Islander	NHL - Extranodal	Malignant	Lymphoma	Lymphoma	2.1.7 NK/T-cell (excluded from anaplastic T-cell)	2(b)2.4 NK/T-cell lymph, nasal-type/aggres NK leuk	IIb Non-Hodgkin lymphomas (except Burkitt lymphoma)	5. All Other Cancer Types	Non-Hodgkin Lymphomas	Other T and NK-cell leukemias/lymphomas	Lymphoma	C14.0-Pharynx, NOS	140	9719	Malignant	NK cell; natural killer cell (1995+)	Blank(s)	Blank(s)	Not a paired site	Positive histology	9719/3: Extranodal NK-/T-cell lymphoma, nasal type	9719/3: Extranodal NK-/T-cell lymphoma, nasal type	9700-9719: nhl - mature t and nk-cell lymphomas	IIb3 Mature T-cell and NK-cell lymphomas	NHL - Extranodal	Blank(s)	Blank(s)	Lymphoma	63.5 Other T cell lymphomas and NK cell neoplasms	Regional	Regional	Regional, NOS	Unstaged	Stage II	0	None	None; diagnosed at autopsy	No radiation and/or cancer-directed surgery	Not recommended	Beam radiation	Yes	Blank(s)	Blank(s)
70-74 years	Female	2010	Not PRCDA	Asian or Pacific Islander	Non-Spanish-Hispanic-Latino	Non-Hispanic Asian or Pacific Islander	NHL - Extranodal	Malignant	LymphomaOcularAdnexa	LymphomaOcularAdnexa	2.1.7 NK/T-cell (excluded from anaplastic T-cell)	2(b)2.4 NK/T-cell lymph, nasal-type/aggres NK leuk	IIb Non-Hodgkin lymphomas (except Burkitt lymphoma)	5. All Other Cancer Types	Non-Hodgkin Lymphomas	Other T and NK-cell leukemias/lymphomas	Lymphoma	C69.6-Orbit, NOS	696	9719	Malignant	NK cell; natural killer cell (1995+)	Blank(s)	Blank(s)	Right - origin of primary	Positive histology	9719/3: Extranodal NK-/T-cell lymphoma, nasal type	9719/3: Extranodal NK-/T-cell lymphoma, nasal type	9700-9719: nhl - mature t and nk-cell lymphomas	IIb3 Mature T-cell and NK-cell lymphomas	NHL - Extranodal	Blank(s)	Blank(s)	Lymphoma Ocular Adnexa	63.5 Other T cell lymphomas and NK cell neoplasms	Localized	Localized	Localized only	Unstaged	N/A	0	None	None; diagnosed at autopsy	No radiation and/or cancer-directed surgery	Not recommended	None/Unknown	No/Unknown	Blank(s)	Blank(s)
35-39 years	Female	2012	Not PRCDA	Asian or Pacific Islander	Non-Spanish-Hispanic-Latino	Non-Hispanic Asian or Pacific Islander	NHL - Extranodal	Malignant	Lymphoma	Lymphoma	2.1.7 NK/T-cell (excluded from anaplastic T-cell)	2(b)2.4 NK/T-cell lymph, nasal-type/aggres NK leuk	IIb Non-Hodgkin lymphomas (except Burkitt lymphoma)	5. All Other Cancer Types	Non-Hodgkin Lymphomas	Other T and NK-cell leukemias/lymphomas	Lymphoma	C30.0-Nasal cavity	300	9719	Malignant	NK cell; natural killer cell (1995+)	Blank(s)	Blank(s)	Not a paired site	Positive histology	9719/3: Extranodal NK-/T-cell lymphoma, nasal type	9719/3: Extranodal NK-/T-cell lymphoma, nasal type	9700-9719: nhl - mature t and nk-cell lymphomas	IIb3 Mature T-cell and NK-cell lymphomas	NHL - Extranodal	Blank(s)	Blank(s)	Lymphoma	63.5 Other T cell lymphomas and NK cell neoplasms	Distant	Distant	Distant site(s)/node(s) involved	Unstaged	Stage IV	0	None	None; diagnosed at autopsy	No radiation and/or cancer-directed surgery	Not recommended	None/Unknown	Yes	Blank(s)	Blank(s)
10-14 years	Male	2012	Not PRCDA	White	Spanish-Hispanic-Latino	Hispanic (All Races)	NHL - Nodal	Malignant	Lymphoma	Lymphoma	2.1.7 NK/T-cell (excluded from anaplastic T-cell)	2(b)2.4 NK/T-cell lymph, nasal-type/aggres NK leuk	IIb Non-Hodgkin lymphomas (except Burkitt lymphoma)	5. All Other Cancer Types	Non-Hodgkin Lymphomas	Other T and NK-cell leukemias/lymphomas	Lymphoma	C77.0-Lymph nodes of head, face & neck	770	9719	Malignant	NK cell; natural killer cell (1995+)	Blank(s)	Blank(s)	Not a paired site	Positive histology	9719/3: Extranodal NK-/T-cell lymphoma, nasal type	9719/3: Extranodal NK-/T-cell lymphoma, nasal type	9700-9719: nhl - mature t and nk-cell lymphomas	IIb3 Mature T-cell and NK-cell lymphomas	NHL - Nodal	Blank(s)	Blank(s)	Lymphoma	63.5 Other T cell lymphomas and NK cell neoplasms	Distant	Distant	Distant site(s)/node(s) involved	Unstaged	Stage IV	25	Unknown or not applicable	None; diagnosed at autopsy	Radiation after surgery	Surgery performed	Beam radiation	Yes	Blank(s)	Blank(s)
65-69 years	Male	2011	Not PRCDA	White	Spanish-Hispanic-Latino	Hispanic (All Races)	NHL - Extranodal	Malignant	Lymphoma	Lymphoma	2.1.7 NK/T-cell (excluded from anaplastic T-cell)	2(b)2.4 NK/T-cell lymph, nasal-type/aggres NK leuk	IIb Non-Hodgkin lymphomas (except Burkitt lymphoma)	5. All Other Cancer Types	Non-Hodgkin Lymphomas	Other T and NK-cell leukemias/lymphomas	Lymphoma	C30.0-Nasal cavity	300	9719	Malignant	NK cell; natural killer cell (1995+)	Blank(s)	Blank(s)	Not a paired site	Positive histology	9719/3: Extranodal NK-/T-cell lymphoma, nasal type	9719/3: Extranodal NK-/T-cell lymphoma, nasal type	9700-9719: nhl - mature t and nk-cell lymphomas	IIb3 Mature T-cell and NK-cell lymphomas	NHL - Extranodal	Blank(s)	Blank(s)	Lymphoma	63.5 Other T cell lymphomas and NK cell neoplasms	Localized	Localized	Localized only	Unstaged	Stage I	0	None	None; diagnosed at autopsy	No radiation and/or cancer-directed surgery	Not recommended	Beam radiation	No/Unknown	Blank(s)	Blank(s)
25-29 years	Male	2012	Not PRCDA	White	Spanish-Hispanic-Latino	Hispanic (All Races)	NHL - Extranodal	Malignant	Lymphoma	Lymphoma	2.1.7 NK/T-cell (excluded from anaplastic T-cell)	2(b)2.4 NK/T-cell lymph, nasal-type/aggres NK leuk	IIb Non-Hodgkin lymphomas (except Burkitt lymphoma)	5. All Other Cancer Types	Non-Hodgkin Lymphomas	Other T and NK-cell leukemias/lymphomas	Lymphoma	C31.9-Accessory sinus, NOS	319	9719	Malignant	NK cell; natural killer cell (1995+)	Blank(s)	Blank(s)	Not a paired site	Positive histology	9719/3: Extranodal NK-/T-cell lymphoma, nasal type	9719/3: Extranodal NK-/T-cell lymphoma, nasal type	9700-9719: nhl - mature t and nk-cell lymphomas	IIb3 Mature T-cell and NK-cell lymphomas	NHL - Extranodal	Blank(s)	Blank(s)	Lymphoma	63.5 Other T cell lymphomas and NK cell neoplasms	Localized	Localized	Localized only	Unstaged	Stage I	27	None	None; diagnosed at autopsy	Radiation after surgery	Surgery performed	Beam radiation	Yes	Blank(s)	Blank(s)
70-74 years	Male	2013	Not PRCDA	Asian or Pacific Islander	Non-Spanish-Hispanic-Latino	Non-Hispanic Asian or Pacific Islander	NHL - Extranodal	Malignant	Lymphoma	Lymphoma	2.1.7 NK/T-cell (excluded from anaplastic T-cell)	2(b)2.4 NK/T-cell lymph, nasal-type/aggres NK leuk	IIb Non-Hodgkin lymphomas (except Burkitt lymphoma)	5. All Other Cancer Types	Non-Hodgkin Lymphomas	Other T and NK-cell leukemias/lymphomas	Lymphoma	C30.0-Nasal cavity	300	9719	Malignant	NK cell; natural killer cell (1995+)	Blank(s)	Blank(s)	Not a paired site	Pos hist AND immunophenotyping AND/OR pos genetic studies	9719/3: Extranodal NK-/T-cell lymphoma, nasal type	9719/3: Extranodal NK-/T-cell lymphoma, nasal type	9700-9719: nhl - mature t and nk-cell lymphomas	IIb3 Mature T-cell and NK-cell lymphomas	NHL - Extranodal	Blank(s)	Blank(s)	Lymphoma	63.5 Other T cell lymphomas and NK cell neoplasms	Distant	Distant	Distant site(s)/node(s) involved	Unstaged	Stage IV	0	None	None; diagnosed at autopsy	No radiation and/or cancer-directed surgery	Not recommended	None/Unknown	Yes	Blank(s)	Blank(s)
40-44 years	Female	2013	Not PRCDA	Asian or Pacific Islander	Non-Spanish-Hispanic-Latino	Non-Hispanic Asian or Pacific Islander	NHL - Nodal	Malignant	Lymphoma	Lymphoma	2.1.7 NK/T-cell (excluded from anaplastic T-cell)	2(b)2.4 NK/T-cell lymph, nasal-type/aggres NK leuk	IIb Non-Hodgkin lymphomas (except Burkitt lymphoma)	5. All Other Cancer Types	Non-Hodgkin Lymphomas	Other T and NK-cell leukemias/lymphomas	Lymphoma	C09.9-Tonsil, NOS	99	9719	Malignant	NK cell; natural killer cell (1995+)	Blank(s)	Blank(s)	Right - origin of primary	Positive histology	9719/3: Extranodal NK-/T-cell lymphoma, nasal type	9719/3: Extranodal NK-/T-cell lymphoma, nasal type	9700-9719: nhl - mature t and nk-cell lymphomas	IIb3 Mature T-cell and NK-cell lymphomas	NHL - Nodal	Blank(s)	Blank(s)	Lymphoma	63.5 Other T cell lymphomas and NK cell neoplasms	Regional	Regional	Regional, NOS	Unstaged	Stage II	0	None	None; diagnosed at autopsy	No radiation and/or cancer-directed surgery	Not recommended	Beam radiation	Yes	Blank(s)	Blank(s)
50-54 years	Male	2013	Not PRCDA	Asian or Pacific Islander	Non-Spanish-Hispanic-Latino	Non-Hispanic Asian or Pacific Islander	NHL - Extranodal	Malignant	Lymphoma	Lymphoma	2.1.7 NK/T-cell (excluded from anaplastic T-cell)	2(b)2.4 NK/T-cell lymph, nasal-type/aggres NK leuk	IIb Non-Hodgkin lymphomas (except Burkitt lymphoma)	5. All Other Cancer Types	Non-Hodgkin Lymphomas	Other T and NK-cell leukemias/lymphomas	Lymphoma	C18.0-Cecum	180	9719	Malignant	NK cell; natural killer cell (1995+)	Blank(s)	Blank(s)	Not a paired site	Positive histology	9719/3: Extranodal NK-/T-cell lymphoma, nasal type	9719/3: Extranodal NK-/T-cell lymphoma, nasal type	9700-9719: nhl - mature t and nk-cell lymphomas	IIb3 Mature T-cell and NK-cell lymphomas	NHL - Extranodal	Blank(s)	Blank(s)	Lymphoma	63.5 Other T cell lymphomas and NK cell neoplasms	Regional	Regional	Regional, NOS	Unstaged	Stage II	30	None	None; diagnosed at autopsy	No radiation and/or cancer-directed surgery	Surgery performed	None/Unknown	Yes	Blank(s)	Blank(s)
35-39 years	Female	2013	Not PRCDA	White	Spanish-Hispanic-Latino	Hispanic (All Races)	NHL - Extranodal	Malignant	Lymphoma	Lymphoma	2.1.7 NK/T-cell (excluded from anaplastic T-cell)	2(b)2.4 NK/T-cell lymph, nasal-type/aggres NK leuk	IIb Non-Hodgkin lymphomas (except Burkitt lymphoma)	5. All Other Cancer Types	Non-Hodgkin Lymphomas	Other T and NK-cell leukemias/lymphomas	Lymphoma	C52.9-Vagina, NOS	529	9719	Malignant	NK cell; natural killer cell (1995+)	Blank(s)	Blank(s)	Not a paired site	Pos hist AND immunophenotyping AND/OR pos genetic studies	9719/3: Extranodal NK-/T-cell lymphoma, nasal type	9719/3: Extranodal NK-/T-cell lymphoma, nasal type	9700-9719: nhl - mature t and nk-cell lymphomas	IIb3 Mature T-cell and NK-cell lymphomas	NHL - Extranodal	Blank(s)	Blank(s)	Lymphoma	63.5 Other T cell lymphomas and NK cell neoplasms	Regional	Regional	Regional, NOS	Unstaged	Stage II	0	None	None; diagnosed at autopsy	No radiation and/or cancer-directed surgery	Not recommended	Radiation, NOS method or source not specified	Yes	Blank(s)	Blank(s)
60-64 years	Male	2014	Not PRCDA	Black	Non-Spanish-Hispanic-Latino	Non-Hispanic Black	NHL - Extranodal	Malignant	Lymphoma	Lymphoma	2.1.7 NK/T-cell (excluded from anaplastic T-cell)	2(b)2.4 NK/T-cell lymph, nasal-type/aggres NK leuk	IIb Non-Hodgkin lymphomas (except Burkitt lymphoma)	5. All Other Cancer Types	Non-Hodgkin Lymphomas	Other T and NK-cell leukemias/lymphomas	Lymphoma	C30.0-Nasal cavity	300	9719	Malignant	NK cell; natural killer cell (1995+)	Blank(s)	Blank(s)	Right - origin of primary	Positive histology	9719/3: Extranodal NK-/T-cell lymphoma, nasal type	9719/3: Extranodal NK-/T-cell lymphoma, nasal type	9700-9719: nhl - mature t and nk-cell lymphomas	IIb3 Mature T-cell and NK-cell lymphomas	NHL - Extranodal	Blank(s)	Blank(s)	Lymphoma	63.5 Other T cell lymphomas and NK cell neoplasms	Localized	Localized	Localized only	Unstaged	Stage I	0	None	None; diagnosed at autopsy	No radiation and/or cancer-directed surgery	Not recommended	Beam radiation	No/Unknown	Blank(s)	Blank(s)
75-79 years	Female	2014	Not PRCDA	Asian or Pacific Islander	Non-Spanish-Hispanic-Latino	Non-Hispanic Asian or Pacific Islander	NHL - Extranodal	Malignant	Lymphoma	Lymphoma	2.1.7 NK/T-cell (excluded from anaplastic T-cell)	2(b)2.4 NK/T-cell lymph, nasal-type/aggres NK leuk	IIb Non-Hodgkin lymphomas (except Burkitt lymphoma)	5. All Other Cancer Types	Non-Hodgkin Lymphomas	Other T and NK-cell leukemias/lymphomas	Lymphoma	C10.9-Oropharynx, NOS	109	9719	Malignant	NK cell; natural killer cell (1995+)	Blank(s)	Blank(s)	Not a paired site	Positive histology	9719/3: Extranodal NK-/T-cell lymphoma, nasal type	9719/3: Extranodal NK-/T-cell lymphoma, nasal type	9700-9719: nhl - mature t and nk-cell lymphomas	IIb3 Mature T-cell and NK-cell lymphomas	NHL - Extranodal	Blank(s)	Blank(s)	Lymphoma	63.5 Other T cell lymphomas and NK cell neoplasms	Localized	Localized	Localized only	Unstaged	Stage I	0	None	None; diagnosed at autopsy	No radiation and/or cancer-directed surgery	Not recommended	Beam radiation	No/Unknown	Blank(s)	Blank(s)
45-49 years	Male	2014	Not PRCDA	White	Spanish-Hispanic-Latino	Hispanic (All Races)	NHL - Extranodal	Malignant	Lymphoma	Lymphoma	2.1.7 NK/T-cell (excluded from anaplastic T-cell)	2(b)2.4 NK/T-cell lymph, nasal-type/aggres NK leuk	IIb Non-Hodgkin lymphomas (except Burkitt lymphoma)	5. All Other Cancer Types	Non-Hodgkin Lymphomas	Other T and NK-cell leukemias/lymphomas	Lymphoma	C30.0-Nasal cavity	300	9719	Malignant	NK cell; natural killer cell (1995+)	Blank(s)	Blank(s)	Not a paired site	Positive histology	9719/3: Extranodal NK-/T-cell lymphoma, nasal type	9719/3: Extranodal NK-/T-cell lymphoma, nasal type	9700-9719: nhl - mature t and nk-cell lymphomas	IIb3 Mature T-cell and NK-cell lymphomas	NHL - Extranodal	Blank(s)	Blank(s)	Lymphoma	63.5 Other T cell lymphomas and NK cell neoplasms	Regional	Regional	Regional, NOS	Unstaged	Stage II	0	None	None; diagnosed at autopsy	No radiation and/or cancer-directed surgery	Not recommended	None/Unknown	Yes	Blank(s)	Blank(s)
65-69 years	Female	2014	Not PRCDA	White	Spanish-Hispanic-Latino	Hispanic (All Races)	NHL - Extranodal	Malignant	Lymphoma	Lymphoma	2.1.7 NK/T-cell (excluded from anaplastic T-cell)	2(b)2.4 NK/T-cell lymph, nasal-type/aggres NK leuk	IIb Non-Hodgkin lymphomas (except Burkitt lymphoma)	5. All Other Cancer Types	Non-Hodgkin Lymphomas	Other T and NK-cell leukemias/lymphomas	Lymphoma	C10.9-Oropharynx, NOS	109	9719	Malignant	NK cell; natural killer cell (1995+)	Blank(s)	Blank(s)	Not a paired site	Positive histology	9719/3: Extranodal NK-/T-cell lymphoma, nasal type	9719/3: Extranodal NK-/T-cell lymphoma, nasal type	9700-9719: nhl - mature t and nk-cell lymphomas	IIb3 Mature T-cell and NK-cell lymphomas	NHL - Extranodal	Blank(s)	Blank(s)	Lymphoma	63.5 Other T cell lymphomas and NK cell neoplasms	Regional	Regional	Regional, NOS	Unstaged	Stage II	0	None	None; diagnosed at autopsy	No radiation and/or cancer-directed surgery	Not recommended	Beam radiation	Yes	Blank(s)	Blank(s)
50-54 years	Male	2015	Not PRCDA	White	Spanish-Hispanic-Latino	Hispanic (All Races)	NHL - Extranodal	Malignant	Lymphoma	Lymphoma	2.1.7 NK/T-cell (excluded from anaplastic T-cell)	2(b)2.4 NK/T-cell lymph, nasal-type/aggres NK leuk	IIb Non-Hodgkin lymphomas (except Burkitt lymphoma)	5. All Other Cancer Types	Non-Hodgkin Lymphomas	Other T and NK-cell leukemias/lymphomas	Lymphoma	C30.0-Nasal cavity	300	9719	Malignant	NK cell; natural killer cell (1995+)	Blank(s)	Blank(s)	Right - origin of primary	Positive histology	9719/3: Extranodal NK-/T-cell lymphoma, nasal type	9719/3: Extranodal NK-/T-cell lymphoma, nasal type	9700-9719: nhl - mature t and nk-cell lymphomas	IIb3 Mature T-cell and NK-cell lymphomas	NHL - Extranodal	Blank(s)	Blank(s)	Lymphoma	63.5 Other T cell lymphomas and NK cell neoplasms	Regional	Regional	Regional, NOS	Unstaged	Stage II	0	None	None; diagnosed at autopsy	No radiation and/or cancer-directed surgery	Not recommended	Beam radiation	Yes	Blank(s)	Blank(s)
70-74 years	Male	2015	Not PRCDA	Asian or Pacific Islander	Non-Spanish-Hispanic-Latino	Non-Hispanic Asian or Pacific Islander	NHL - Extranodal	Malignant	Lymphoma	Lymphoma	2.1.7 NK/T-cell (excluded from anaplastic T-cell)	2(b)2.4 NK/T-cell lymph, nasal-type/aggres NK leuk	IIb Non-Hodgkin lymphomas (except Burkitt lymphoma)	5. All Other Cancer Types	Non-Hodgkin Lymphomas	Other T and NK-cell leukemias/lymphomas	Lymphoma	C31.8-Overlapping lesion of accessory sinuses	318	9719	Malignant	NK cell; natural killer cell (1995+)	Blank(s)	Blank(s)	Left - origin of primary	Positive histology	9719/3: Extranodal NK-/T-cell lymphoma, nasal type	9719/3: Extranodal NK-/T-cell lymphoma, nasal type	9700-9719: nhl - mature t and nk-cell lymphomas	IIb3 Mature T-cell and NK-cell lymphomas	NHL - Extranodal	Blank(s)	Blank(s)	Lymphoma	63.5 Other T cell lymphomas and NK cell neoplasms	Localized	Localized	Localized only	Unstaged	Stage I	26	None	None; diagnosed at autopsy	Radiation after surgery	Surgery performed	Beam radiation	Yes	Blank(s)	Blank(s)
40-44 years	Female	2012	Not PRCDA	Asian or Pacific Islander	Non-Spanish-Hispanic-Latino	Non-Hispanic Asian or Pacific Islander	NHL - Nodal	Malignant	Lymphoma	Lymphoma	2.1.7 NK/T-cell (excluded from anaplastic T-cell)	2(b)2.4 NK/T-cell lymph, nasal-type/aggres NK leuk	IIb Non-Hodgkin lymphomas (except Burkitt lymphoma)	5. All Other Cancer Types	Non-Hodgkin Lymphomas	Other T and NK-cell leukemias/lymphomas	Lymphoma	C77.9-Lymph node, NOS	779	9719	Malignant	NK cell; natural killer cell (1995+)	Blank(s)	Blank(s)	Not a paired site	Positive histology	9719/3: Extranodal NK-/T-cell lymphoma, nasal type	9719/3: Extranodal NK-/T-cell lymphoma, nasal type	9700-9719: nhl - mature t and nk-cell lymphomas	IIb3 Mature T-cell and NK-cell lymphomas	NHL - Nodal	Blank(s)	Blank(s)	Lymphoma	63.5 Other T cell lymphomas and NK cell neoplasms	Distant	Distant	Distant site(s)/node(s) involved	Unstaged	Stage IV	0	Unknown or not applicable	None; diagnosed at autopsy	No radiation and/or cancer-directed surgery	Not recommended	None/Unknown	Yes	Blank(s)	Blank(s)
70-74 years	Female	2015	Not PRCDA	White	Non-Spanish-Hispanic-Latino	Non-Hispanic White	NHL - Extranodal	Malignant	Lymphoma	Lymphoma	2.1.7 NK/T-cell (excluded from anaplastic T-cell)	2(b)2.4 NK/T-cell lymph, nasal-type/aggres NK leuk	IIb Non-Hodgkin lymphomas (except Burkitt lymphoma)	5. All Other Cancer Types	Non-Hodgkin Lymphomas	Other T and NK-cell leukemias/lymphomas	Lymphoma	C05.1-Soft palate, NOS	51	9719	Malignant	NK cell; natural killer cell (1995+)	Blank(s)	Blank(s)	Not a paired site	Positive histology	9719/3: Extranodal NK-/T-cell lymphoma, nasal type	9719/3: Extranodal NK-/T-cell lymphoma, nasal type	9700-9719: nhl - mature t and nk-cell lymphomas	IIb3 Mature T-cell and NK-cell lymphomas	NHL - Extranodal	Blank(s)	Blank(s)	Lymphoma	63.5 Other T cell lymphomas and NK cell neoplasms	Localized	Localized	Localized only	Unstaged	Stage I	0	None	None; diagnosed at autopsy	No radiation and/or cancer-directed surgery	Not recommended	Beam radiation	No/Unknown	Blank(s)	Blank(s)
65-69 years	Female	2015	Not PRCDA	White	Non-Spanish-Hispanic-Latino	Non-Hispanic White	NHL - Nodal	Malignant	Lymphoma	Lymphoma	2.1.7 NK/T-cell (excluded from anaplastic T-cell)	2(b)2.4 NK/T-cell lymph, nasal-type/aggres NK leuk	IIb Non-Hodgkin lymphomas (except Burkitt lymphoma)	5. All Other Cancer Types	Non-Hodgkin Lymphomas	Other T and NK-cell leukemias/lymphomas	Lymphoma	C77.9-Lymph node, NOS	779	9719	Malignant	NK cell; natural killer cell (1995+)	Blank(s)	Blank(s)	Not a paired site	Pos hist AND immunophenotyping AND/OR pos genetic studies	9719/3: Extranodal NK-/T-cell lymphoma, nasal type	9719/3: Extranodal NK-/T-cell lymphoma, nasal type	9700-9719: nhl - mature t and nk-cell lymphomas	IIb3 Mature T-cell and NK-cell lymphomas	NHL - Nodal	Blank(s)	Blank(s)	Lymphoma	63.5 Other T cell lymphomas and NK cell neoplasms	Distant	Distant	Distant site(s)/node(s) involved	Unstaged	Stage IV	0	Unknown or not applicable	Non-primary surgical procedure performed	Radiation after surgery	Not recommended	Beam radiation	Yes	Blank(s)	Blank(s)
[truncated: 788 more rows]
[truncated: 23 more columns]
